# Supplementary material for: LncGMDS-AS1 promotes the tumorigenesis of colorectal cancer through HuR-STAT3/Wnt axis
Source: Cell Death Dis. 2023 Feb 27;14(2):165. doi: 10.1038/s41419-023-05700-8 (PMC9970971; doi:10.1038/s41419-023-05700-8)
Supplement: Supplementary file 9 — Table S1 [file 41419_2023_5700_MOESM9_ESM.xlsx]

## Sheet: Sheet1
Supplementary Table 1 Expression levels of significantly up-regulated LncRNAs stimulated by IL-6
GeneSymbol	TargetID	IL-6 0h(normalized)	IL-6 24h(normalized)	FC ([24] vs [0])	Log FC ([24] vs [0])
FR327040	FR327040	3.6847	4.68604	2.00186	1.00134
NONHSAG014340	NONHSAG014340	3.01978	4.02173	2.0027	1.00195
NONHSAG042720	NONHSAG042720	3.24166	4.24488	2.00447	1.00322
linc-TMEM132C-10	TCONS_l2_00005996	3.16736	4.17089	2.0049	1.00353
LOC101929173	XR_248102.1	3.58784	4.59932	2.01599	1.01149
NONHSAT133605	NONHSAT133605	3.09118	4.10294	2.01636	1.01175
RP5-968P14.2-001	ENST00000569378	3.41295	4.42517	2.01702	1.01223
GAL3ST3	NONHSAT022259	3.02407	4.04268	2.02596	1.01861
NONHSAG052754	NONHSAG052754	3.32136	4.34281	2.02995	1.02145
CACNA2D4	NONHSAT025420	3.42855	4.45038	2.03049	1.02183
LOC101927049	XR_247566.1	3.11031	4.13668	2.03689	1.02637
linc-UBE2F	TCONS_00004063	3.04849	4.07548	2.03778	1.027
RP11-963H4.3-001	ENST00000585243	3.87246	4.90135	2.04045	1.02889
NONHSAG036407	NONHSAG036407	4.21678	5.24583	2.04068	1.02905
RPL31P54	NONHSAT034449	4.38074	5.41278	2.04491	1.03204
FR200209	FR200209	3.36246	4.39479	2.04533	1.03233
NONHSAG025658	NONHSAG025658	3.06903	4.10464	2.04998	1.03561
EPN3	NONHSAT054687	3.26458	4.3004	2.05028	1.03582
NONHSAG039416	NONHSAG039416	3.87725	4.91568	2.054	1.03843
NONHSAT068923	NONHSAT068923	3.21346	4.25502	2.05845	1.04156
linc-LGALS12	TCONS_00019317	3.01168	4.05948	2.06738	1.04781
LOC101929340	XR_252991.1	3.11949	4.17034	2.07175	1.05085
linc-PLCB4	TCONS_00028101	3.16495	4.21658	2.07287	1.05163
FR338926	FR338926	3.8402	4.89306	2.07465	1.05287
linc-CEACAM20-1	TCONS_00027767	3.68327	4.73626	2.07483	1.05299
WASIR2	XR_243326.1	3.42062	4.47732	2.08017	1.0567
RP11-337C18.8-004	ENST00000607149	3.44696	4.50797	2.08639	1.06101
FR030387	FR030387	4.53797	5.59921	2.08673	1.06124
NONHSAT075714	NONHSAT075714	3.57749	4.63889	2.08696	1.0614
NR3C2	NONHSAT098696	3.13203	4.19427	2.08817	1.06224
FR323483	FR323483	4.00599	5.06833	2.08831	1.06234
CYP2J2	XR_246240.1	3.19482	4.25849	2.09023	1.06366
XDH	NONHSAT069940	7.16493	8.22873	2.09043	1.0638
SORBS2	NONHSAT099620	3.2583	4.32292	2.09162	1.06462
MXD1	NONHSAT071367	3.27144	4.33607	2.09162	1.06462
LOC101927034	XR_246333.1	3.43135	4.49768	2.0941	1.06633
linc-TET2-2	TCONS_l2_00021662	3.37376	4.44384	2.09955	1.07008
FR273761	FR273761	3.35894	4.43176	2.10355	1.07282
AC051649.12-001	ENST00000509204	3.0035	4.08141	2.11097	1.07791
NONHSAG011683	NONHSAG011683	3.7113	4.78945	2.11133	1.07815
FR175949	FR175949	3.04021	4.12946	2.12762	1.08924
FR175949	NONHSAT081755	3.26947	4.36503	2.13696	1.09556
PTGES2	NONHSAT134904	3.53299	4.63129	2.14102	1.0983
LOC101928370	XR_246384.1	4.30862	5.40854	2.14343	1.09992
NONHSAG008450	NONHSAG008450	3.12118	4.22167	2.14428	1.10049
MPZL2	NONHSAT024455	3.04524	4.14974	2.15023	1.10449
FR256376	FR256376	7.16023	8.27	2.15811	1.10977
snaR	snaR	10.5833	11.7011	2.17008	1.11775
AC009967.3	NONHSAT075372	4.2601	5.39055	2.18926	1.13045
NONHSAT069557	NONHSAT069557	5.53059	6.66265	2.19171	1.13206
RP11-293G6__B.8	NONHSAT010370	3.09672	4.23139	2.19567	1.13466
ATF7IP2	NONHSAT140500	4.14974	5.2906	2.20513	1.14086
LOC101927473	XR_250237.1	4.32052	5.46519	2.21094	1.14466
C3P1	NR_027300.2	3.24894	4.39771	2.21724	1.14877
AC012442.6-001	ENST00000436885	4.71024	5.85953	2.21804	1.14929
A1BG-AS1	NR_015380.1	3.18717	4.35432	2.24568	1.16715
NAMA	XR_242556.1	3.00953	4.17743	2.24684	1.1679
linc-KLKB1	TCONS_00008968	3.77487	4.94888	2.25639	1.17402
FR214917	FR214917	3.16116	4.34165	2.26654	1.18049
NONHSAT097340	NONHSAT097340	3.29566	4.49144	2.29069	1.19578
NONHSAG005745	NONHSAG005745	5.11411	6.32064	2.30783	1.20654
NONHSAT064110	NONHSAT064110	3.20174	4.41743	2.32253	1.2157
SOX2-OT-023	ENST00000597347	3.86349	5.08108	2.32558	1.21759
SIGLEC29P	NONHSAT067451	4.24004	5.46	2.3294	1.21996
NONHSAT097774	NONHSAT097774	3.27522	4.49725	2.33275	1.22203
DLG2	NONHSAT023423	3.84775	5.0706	2.33408	1.22285
SMIM9	NONHSAT139218	4.62186	5.84511	2.33473	1.22325
ITGB2-AS1	NR_038311.1	5.33893	6.5848	2.37162	1.24587
NONHSAT031999	NONHSAT031999	3.28498	4.53221	2.37386	1.24724
FAM72C	XR_254341.1	3.70772	4.95887	2.38031	1.25115
linc-MYT1L-5	TCONS_00003151	6.04743	7.31766	2.412	1.27023
C9orf92	NR_073471.1	4.75638	6.03009	2.41782	1.27371
NONHSAT135851	NONHSAT135851	13.3927	14.67	2.42382	1.27728
FR303370	FR303370	3.15032	4.42882	2.42586	1.2785
snaR	snaR	12.092	13.375	2.4335	1.28303
HSD17B2	XR_243405.1	3.34457	4.64218	2.45822	1.29761
linc-RHOXF1-2	TCONS_00017539	3.18376	4.48556	2.46537	1.3018
linc-TBX3-2	TCONS_00020936	3.02645	4.32868	2.4661	1.30223
NONHSAT071288	NONHSAT071288	3.49275	4.79758	2.47053	1.30482
linc-CENPQ-2	TCONS_00011825	8.11392	9.41924	2.47139	1.30532
NONHSAT029028	NONHSAT029028	3.9204	5.22711	2.47377	1.30671
SCAND3	NONHSAT108469	3.2163	4.53487	2.49418	1.31857
MEG9-004	ENST00000554016	3.18844	4.52407	2.52385	1.33563
NONHSAT098282	NONHSAT098282	3.28951	4.64145	2.55256	1.35195
NONHSAT107446	NONHSAT107446	3.43855	4.81736	2.60054	1.37881
PDE1C	NONHSAT119960	3.0296	4.41775	2.61744	1.38815
LOC101929464	XR_246312.1	3.1316	4.52483	2.62667	1.39323
CCDC61	NONHSAT066835	3.08996	4.48764	2.63478	1.39768
AL132709.1-004	ENST00000556136	3.85731	5.25743	2.63923	1.40012
RP1-288H2.2-001	ENST00000547538	3.72939	5.14471	2.66718	1.41531
LOC101929023	XR_248864.1	3.74987	5.16732	2.67114	1.41746
OTX2-AS1-003	ENST00000554358	6.64216	8.0676	2.68596	1.42544
NONHSAG036211	NONHSAG036211	3.80044	5.23633	2.70549	1.43589
FR149672	FR149672	3.60014	5.0443	2.72104	1.44416
NONHSAT136859	NONHSAT136859	6.23355	7.68294	2.73092	1.44939
C8orf46	NONHSAT127026	4.43734	5.89232	2.74153	1.45498
linc-ARHGAP28-4	TCONS_00026260	3.53143	5.02295	2.81184	1.49152
GMDS-AS1	ENST00000532124	3.02982	4.52446	2.81794	1.49464
DUX4L	XR_247343.1	3.04505	4.65064	3.04321	1.60559
CTC-340A15.2-003	ENST00000519327	4.86486	6.48358	3.07102	1.61872
linc-BSND	TCONS_00000949	3.34085	4.96345	3.07929	1.6226
NONHSAT087243	NONHSAT087243	6.49489	8.17045	3.19443	1.67556
NONHSAT098254	NONHSAT098254	3.28845	4.99138	3.25562	1.70293
NONHSAT102743	NONHSAT102743	3.00565	4.76997	3.39714	1.76432
uc.238+	uc.238+	3.30539	5.15604	3.60664	1.85066
RP11-489E7.4-001	ENST00000606596	3.23536	5.0885	3.61285	1.85314
NONHSAT008928	NONHSAT008928	3.05008	4.96644	3.77469	1.91636
linc-BNC1-3	TCONS_l2_00009247	3.6708	5.66696	3.98939	1.99617																														ref|NR_003661.2|
FR313769	FR313769	3.04177	5.05872	4.04728	2.01695
RP11-415D17.1	NONHSAT113617	4.42091	6.73781	4.98257	2.31689
NONHSAT080061	NONHSAT080061	3.00117	5.34419	5.07363	2.34302
NONHSAG023354	NONHSAG023354	3.24433	5.63868	5.25742	2.39436
RP11-378A13.1-001	ENST00000562328	3.25565	5.70927	5.4779	2.45362
CTD-2623N2.3	NONHSAT060991	3.32208	6.05762	6.66008	2.73554
linc-DNAJC1	TCONS_l2_00003425	3.27631	9.54949	77.3417	6.27317
NONHSAG036177	NONHSAG036177	8.37128	16.9378	379.133	8.56656
	NONHSAT035281	4.45686	14.8802	1373.18	10.4233
