# Supplementary material for: LncGMDS-AS1 promotes the tumorigenesis of colorectal cancer through HuR-STAT3/Wnt axis
Source: Cell Death Dis. 2023 Feb 27;14(2):165. doi: 10.1038/s41419-023-05700-8 (PMC9970971; doi:10.1038/s41419-023-05700-8)
Supplement: Supplementary file 10 — Table S2 [file 41419_2023_5700_MOESM10_ESM.xlsx]

## Sheet: Sheet1
Supplementary Table 2 The RNA-seq gene expression profile affected by GMDS-AS1 knockdown with shRNA
Gene_id	Gene name	FC(AS1_sh2/shCtrl)	Log2FC(AS1_sh2/shCtrl)	Pvalue	Regulate	Signal Intensity（TPM）
						shCtrl_1	shCtrl_2	shCtrl_3	AS1sh2_1	AS1sh2_2	AS1sh2_3	shCtrl	AS1_sh2
ENSG00000001167	NFYA	0.486844	-1.03847	7.06e-06	down	21.7	14.46	19.08	6.56	9.05	7.82	18.4133	7.81
ENSG00000002079	MYH16	0.387486	-1.36778	4.27e-10	down	2.16	2.1	2.09	0.73	0.74	0.57	2.11667	0.68
ENSG00000002726	AOC1	0.211582	-2.24071	1.49e-05	down	0.69	0.75	0.65	0.06	0.21	0.17	0.696667	0.146667
ENSG00000002834	LASP1	0.421432	-1.24663	0	down	90.54	89.62	88.44	31.12	32.24	31.37	89.5333	31.5767
ENSG00000003989	SLC7A2	0.380474	-1.39413	4.65e-58	down	6.15	5.24	5.6	1.88	1.6	1.97	5.66333	1.81667
ENSG00000004948	CALCR	0.377061	-1.40713	0.00258493	down	0.35	0.51	0.48	0.09	0.26	0.18	0.446667	0.176667
ENSG00000005893	LAMP2	0.430761	-1.21504	1.17e-96	down	25.52	25.54	23.19	9.8	8.44	8.82	24.75	9.02
ENSG00000005961	ITGA2B	0.371831	-1.42728	2.3e-09	down	2.27	2.72	3.17	0.93	0.75	0.92	2.72	0.866667
ENSG00000006042	TMEM98	0.384942	-1.37729	4.38e-95	down	55.71	53.17	52.44	19.77	16.62	18.34	53.7733	18.2433
ENSG00000006125	AP2B1	0.436148	-1.19711	0	down	76.08	75.8	75.86	29.21	30.33	29.58	75.9133	29.7067
ENSG00000006652	IFRD1	0.4568	-1.13037	2.49e-78	down	43.76	45.7	39.38	16.42	16.94	19.09	42.9467	17.4833
ENSG00000006747	SCIN	0.17587	-2.50742	0.00285933	down	0.18	0.45	0.25	0.01	0.17	0.02	0.293333	0.0666667
ENSG00000006756	ARSD	0.33646	-1.57149	1.82e-44	down	7.77	6.16	7.53	1.44	1.83	1.95	7.15333	1.74
ENSG00000007312	CD79B	0.343142	-1.54312	1.45e-05	down	3.37	2.66	4.13	2.01	0.58	0.58	3.38667	1.05667
ENSG00000007314	SCN4A	0.127267	-2.97407	1.07e-27	down	2.46	1.75	2.33	0.11	0.44	0.07	2.18	0.206667
ENSG00000007372	PAX6	0.323781	-1.62691	2.75e-14	down	5.57	3.56	5.33	1.43	1.29	1.06	4.82	1.26
ENSG00000007402	CACNA2D2	0.358234	-1.48103	6.08e-88	down	10.95	11.6	11.29	3.82	3.28	3.93	11.28	3.67667
ENSG00000008086	CDKL5	0.321385	-1.63763	2.27e-32	down	1.53	1.28	1.6	0.47	0.34	0.52	1.47	0.443333
ENSG00000008405	CRY1	0.296106	-1.75581	2.11e-110	down	21.24	19.06	21.48	5.17	5.52	4.47	20.5933	5.05333
ENSG00000009709	PAX7	0.0462714	-4.43373	0.00846384	down	0.04	0.03	0.05	0	0	0	0.04	0
ENSG00000010030	ETV7	0.30131	-1.73068	1.59e-17	down	3.01	2.51	3.36	0.88	1.01	1.37	2.96	1.08667
ENSG00000010295	IFFO1	0.339516	-1.55845	0.00754218	down	0.41	0.73	0.47	0.24	0.06	0.12	0.536667	0.14
ENSG00000010327	STAB1	0.253411	-1.98045	0.0123248	down	0.79	0.16	0.14	0.01	0.13	0.65	0.363333	0.263333
ENSG00000010810	FYN	0.424611	-1.23579	3.86e-54	down	30.55	30.61	35.63	13	12.42	9.01	32.2633	11.4767
ENSG00000010818	HIVEP2	0.388884	-1.36259	7.23e-110	down	9.41	8.14	7.73	2.79	2.34	2.66	8.42667	2.59667
ENSG00000011028	MRC2	0.236778	-2.07839	3.13e-198	down	18.04	18.09	18.46	3.85	3.78	3.65	18.1967	3.76
ENSG00000012124	CD22	0.175665	-2.5091	9.82e-19	down	3.41	4.22	5.51	0.61	0.64	0.43	4.38	0.56
ENSG00000012171	SEMA3B	0.385625	-1.37473	8.71e-56	down	15.7	16.22	16.67	5.63	6.44	5.4	16.1967	5.82333
ENSG00000012779	ALOX5	0.31033	-1.68812	3.96e-12	down	3.42	5.07	2.9	1.14	1.33	0.81	3.79667	1.09333
ENSG00000013503	POLR3B	0.491033	-1.02611	1.64e-39	down	11.57	10.45	11.38	4.84	4.1	4.81	11.1333	4.58333
ENSG00000014257	ACP3	0.142076	-2.81527	0.015252	down	0.25	0.18	0.33	0	0.3	0.02	0.253333	0.106667
ENSG00000016402	IL20RA	0.355228	-1.49318	0.00716342	down	0.3	0.82	0.33	0.09	0.13	0.17	0.483333	0.13
ENSG00000018236	CNTN1	0.199568	-2.32504	1.71e-24	down	1.85	2.27	1.79	0.29	0.84	0.23	1.97	0.453333
ENSG00000019549	SNAI2	0.182866	-2.45114	2.35e-05	down	0.79	0.48	0.85	0.14	0.07	0.11	0.706667	0.106667
ENSG00000021355	SERPINB1	0.418744	-1.25586	3.96e-123	down	51.74	48.75	49.49	18.19	19.31	16.52	49.9933	18.0067
ENSG00000021574	SPAST	0.356563	-1.48777	5.64e-48	down	7.57	6.64	7.87	2.24	2.25	2.18	7.36	2.22333
ENSG00000023445	BIRC3	0.482683	-1.05085	1.95e-12	down	3.95	2.51	3.79	1.35	1.39	1.06	3.41667	1.26667
ENSG00000025423	HSD17B6	0.339643	-1.55791	1.43e-06	down	2.25	3.13	3.42	0.55	0.98	0.98	2.93333	0.836667
ENSG00000026025	VIM	0.206067	-2.27881	5.61e-11	down	3.27	2.84	3.05	0.75	0.84	0.22	3.05333	0.603333
ENSG00000026751	SLAMF7	0.0780262	-3.6799	3.52e-17	down	1.95	2.21	1.65	0.06	0.12	0.18	1.93667	0.12
ENSG00000027644	INSRR	0.161721	-2.62842	0.018633	down	0.03	0.15	0.1	0.04	0	0	0.0933333	0.0133333
ENSG00000028137	TNFRSF1B	0.169691	-2.55902	0.000146187	down	0.28	0.39	0.26	0.03	0.04	0.06	0.31	0.0433333
ENSG00000028203	VEZT	0.406484	-1.29873	3.12e-107	down	39.39	37.06	37.57	12.58	11.82	11.62	38.0067	12.0067
ENSG00000030419	IKZF2	0.388737	-1.36314	0.00010627	down	0.47	0.9	0.56	0.1	0.1	0.26	0.643333	0.153333
ENSG00000031081	ARHGAP31	0.474095	-1.07675	4.7e-11	down	1.1	1.05	1.02	0.37	0.43	0.47	1.05667	0.423333
ENSG00000034053	APBA2	0.333408	-1.58464	0.00572798	down	0.33	1.16	0.29	0.05	0.07	0.38	0.593333	0.166667
ENSG00000035664	DAPK2	0.367431	-1.44445	1.7e-09	down	3.72	2.25	2.67	1.33	1.2	0.67	2.88	1.06667
ENSG00000036448	MYOM2	0.458216	-1.1259	1.33e-06	down	7.56	5.28	8.21	2.31	2.14	2.74	7.01667	2.39667
ENSG00000036530	CYP46A1	0.247149	-2.01654	1.77e-06	down	0.7	1.02	1.18	0.27	0.12	0.1	0.966667	0.163333
ENSG00000037280	FLT4	0.329309	-1.60249	0.0124659	down	0.17	0.31	0.19	0.07	0.05	0.02	0.223333	0.0466667
ENSG00000038210	PI4K2B	0.370196	-1.43364	9.56e-59	down	12.84	12.62	12.76	3.93	3.61	3.78	12.74	3.77333
ENSG00000039987	BEST2	0.119144	-3.06922	0.00688035	down	0.15	0.57	0.21	0.03	0.06	0	0.31	0.03
ENSG00000040275	SPDL1	0.446979	-1.16172	4.29e-52	down	29.25	30.13	25.02	10.22	10.34	10.74	28.1333	10.4333
ENSG00000040341	STAU2	0.493736	-1.01819	1.04e-47	down	20.74	18.45	18.39	9.65	7.91	8.6	19.1933	8.72
ENSG00000041353	RAB27B	0.152779	-2.71048	6.25e-19	down	0.87	0.74	0.84	0.41	0.05	0.12	0.816667	0.193333
ENSG00000041982	TNC	0.141368	-2.82248	0.0184605	down	0.09	0.07	0.11	0.03	0	0	0.09	0.01
ENSG00000043591	ADRB1	0.32294	-1.63066	3.15e-05	down	0.63	0.8	0.88	0.24	0.16	0.23	0.77	0.21
ENSG00000047597	XK	0.27881	-1.84265	1.62e-20	down	1.87	1.87	1.68	0.47	0.47	0.32	1.80667	0.42
ENSG00000048052	HDAC9	0.186971	-2.41912	5.45e-27	down	2.62	2.59	2.33	0.38	0.32	0.29	2.51333	0.33
ENSG00000049089	COL9A2	0.467585	-1.0967	3.03e-06	down	3.04	3	3.46	1.41	1.93	1.17	3.16667	1.50333
ENSG00000049192	ADAMTS6	0.459133	-1.12301	0.00611937	down	0.57	0.38	0.46	0.16	0.12	0.06	0.47	0.113333
ENSG00000049247	UTS2	0.319175	-1.64758	2.87e-09	down	7.55	8.11	6.4	1.63	2.11	1.98	7.35333	1.90667
ENSG00000049249	TNFRSF9	0.0785328	-3.67056	3.38e-10	down	0.41	0.39	0.38	0.01	0.04	0.03	0.393333	0.0266667
ENSG00000049323	LTBP1	0.275906	-1.85775	2.02e-65	down	7.79	6.55	6.67	2	1.13	1.22	7.00333	1.45
ENSG00000049768	FOXP3	0.2482	-2.01043	0.0118122	down	0.5	0.33	0.28	0.08	0.02	0.13	0.37	0.0766667
ENSG00000050165	DKK3	0.0340001	-4.87832	0.00168339	down	0.26	0.15	0.19	0	0	0	0.2	0
ENSG00000053747	LAMA3	0.474793	-1.07463	1.17e-37	down	7.33	6.01	7.13	3.21	2.52	3	6.82333	2.91
ENSG00000054392	HHAT	0.43123	-1.21347	6.34e-12	down	2.77	3.07	3.21	1	1.32	1.88	3.01667	1.4
ENSG00000056558	TRAF1	0.297352	-1.74976	1.57e-11	down	1.29	1.36	1.12	0.37	0.31	0.28	1.25667	0.32
ENSG00000058085	LAMC2	0.393743	-1.34467	1.09e-211	down	31.5	30.25	30.1	10.11	10.63	10.16	30.6167	10.3
ENSG00000058335	RASGRF1	0.416933	-1.26211	1.3e-05	down	1.08	1.16	1.67	0.27	0.42	0.38	1.30333	0.356667
ENSG00000059573	ALDH18A1	0.493159	-1.01988	5.88e-101	down	36.85	36.04	38.76	14.74	15.14	14.99	37.2167	14.9567
ENSG00000059804	SLC2A3	0.121864	-3.03665	8.6e-53	down	4.46	4.78	3.71	0.56	0.49	0.33	4.31667	0.46
ENSG00000060140	STYK1	0.379035	-1.3996	1.33e-15	down	4.05	4.04	4.3	1.34	1.59	1.27	4.13	1.4
ENSG00000060558	GNA15	0.296121	-1.75574	5.86e-07	down	1.4	1.56	1.33	0.2	0.48	0.39	1.43	0.356667
ENSG00000061656	SPAG4	0.488194	-1.03447	0.000166772	down	4.35	4.65	6.31	2.02	1.89	1.35	5.10333	1.75333
ENSG00000062370	ZNF112	0.473105	-1.07977	2.77e-05	down	1.25	1.49	1.04	0.44	0.43	0.53	1.26	0.466667
ENSG00000064042	LIMCH1	0.14578	-2.77814	1.67e-78	down	5.85	4.04	4.15	0.71	1.28	0.6	4.68	0.863333
ENSG00000064270	ATP2C2	0.456175	-1.13234	7.73e-51	down	19.04	17.04	16.05	7.66	7.44	5.8	17.3767	6.96667
ENSG00000064300	NGFR	0.317117	-1.65691	2.08e-73	down	11.2	11.38	11.96	3.2	2.89	3.08	11.5133	3.05667
ENSG00000064989	CALCRL	0.241075	-2.05245	1.51e-10	down	0.79	0.9	0.76	0.21	0.44	0.24	0.816667	0.296667
ENSG00000065154	OAT	0.409127	-1.28938	4.44e-229	down	119.85	112.17	109.15	39.07	41.27	39.72	113.723	40.02
ENSG00000065413	ANKRD44	0.482228	-1.05221	1.8e-12	down	1.96	2.92	3.14	0.93	0.65	0.99	2.67333	0.856667
ENSG00000065457	ADAT1	0.268154	-1.89887	3.19e-70	down	15.05	11.98	10.44	2.86	2.42	4.01	12.49	3.09667
ENSG00000065534	MYLK	0.277025	-1.85191	3.86e-41	down	2.97	2.99	2.48	0.69	0.82	0.7	2.81333	0.736667
ENSG00000065675	PRKCQ	0.141022	-2.82601	1.61e-09	down	0.76	0.85	0.77	0.06	0.1	0.13	0.793333	0.0966667
ENSG00000065809	FAM107B	0.457981	-1.12664	1.03e-72	down	27.81	30.5	26.84	10.77	13.16	13.09	28.3833	12.34
ENSG00000066056	TIE1	0.0726337	-3.78322	9.26e-08	down	0.86	1.12	0.49	0.05	0.03	0.13	0.823333	0.07
ENSG00000067141	NEO1	0.354637	-1.49558	3.55e-153	down	19.41	21.54	19.99	5.21	7.02	6.07	20.3133	6.1
ENSG00000067798	NAV3	0.264816	-1.91694	1.5e-64	down	5.39	4.5	5.11	1.06	1.89	1.79	5	1.58
ENSG00000067992	PDK3	0.481812	-1.05346	9.23e-34	down	3.29	2.89	3.02	2.41	1.13	1.77	3.06667	1.77
ENSG00000068615	REEP1	0.314637	-1.66824	3.86e-40	down	5.59	6.26	5.73	1.37	1.52	1.99	5.86	1.62667
ENSG00000069020	MAST4	0.144461	-2.79125	1.36e-10	down	0.36	0.34	0.47	0.06	0.19	0.02	0.39	0.09
ENSG00000069399	BCL3	0.415635	-1.26661	3.1e-28	down	20.25	16.66	19.94	9.4	6.25	6.91	18.95	7.52
ENSG00000069702	TGFBR3	0.418547	-1.25654	1.33e-24	down	4.46	4.43	4.36	1.18	1.8	1.39	4.41667	1.45667
ENSG00000070182	SPTB	0.238641	-2.06708	8.25e-59	down	3.41	4.42	4.7	0.97	0.47	0.86	4.17667	0.766667
ENSG00000070601	FRMPD1	0.240684	-2.05479	6.11e-08	down	1.9	0.92	1.64	0.9	1.11	0.7	1.48667	0.903333
ENSG00000070669	ASNS	0.377634	-1.40494	0	down	256.18	241.83	264.97	70.87	73.74	82.28	254.327	75.63
ENSG00000070729	CNGB1	0.150106	-2.73594	0.000454634	down	0.38	0.47	0.09	0.01	0.1	0.12	0.313333	0.0766667
ENSG00000070731	ST6GALNAC2	0.456879	-1.13012	3.68e-11	down	7.71	10.44	6.63	2.65	3.78	3.11	8.26	3.18
ENSG00000070748	CHAT	0.0198914	-5.65171	6.73e-05	down	0.1	0.18	0.07	0	0	0	0.116667	0
ENSG00000070985	TRPM5	0.0738642	-3.75898	0.0150949	down	0.08	0.07	0.08	0	0.01	0	0.0766667	0.00333333
ENSG00000071073	MGAT4A	0.247555	-2.01418	7.11e-37	down	2.43	2.74	2.44	0.47	0.52	0.41	2.53667	0.466667
ENSG00000071242	RPS6KA2	0.323971	-1.62606	4.61e-35	down	3.23	3.42	2.98	1.78	1.33	1.08	3.21	1.39667
ENSG00000071909	MYO3B	0.0341116	-4.87359	0.00174302	down	0.04	0.06	0.08	0	0	0	0.06	0
ENSG00000072163	LIMS2	0.349478	-1.51673	5.22e-08	down	2.42	4.1	3.43	0.85	0.68	1.38	3.31667	0.97
ENSG00000072422	RHOBTB1	0.265407	-1.91372	5.13e-19	down	2.32	2.02	1.76	0.87	0.39	0.78	2.03333	0.68
ENSG00000072832	CRMP1	0.047962	-4.38196	0.00243414	down	0.3	0.18	0.1	0.03	0	0	0.193333	0.01
ENSG00000072840	EVC	0.048327	-4.37103	0.00219409	down	0.06	0.26	0.11	0.01	0	0	0.143333	0.00333333
ENSG00000073331	ALPK1	0.479638	-1.05998	5.69e-25	down	7.32	7.38	7.81	2.83	2.31	3.07	7.50333	2.73667
ENSG00000073737	DHRS9	0.0196615	-5.66849	4.88e-05	down	0.31	0.36	0.57	0	0	0	0.413333	0
ENSG00000073756	PTGS2	0.0858562	-3.54193	3.25e-16	down	0.83	1.25	0.95	0.13	0.18	0.03	1.01	0.113333
ENSG00000073861	TBX21	0.087912	-3.5078	0.000725789	down	0.24	0.31	0.3	0.02	0	0.05	0.283333	0.0233333
ENSG00000073910	FRY	0.239498	-2.06191	2.17e-30	down	3.35	2.27	2.47	0.5	0.49	0.36	2.69667	0.45
ENSG00000074047	GLI2	0.443837	-1.1719	5.34e-10	down	1.63	1.32	1.69	0.48	0.7	0.47	1.54667	0.55
ENSG00000074527	NTN4	0.479401	-1.0607	2.56e-09	down	2.85	3.19	3.44	0.98	1.33	1.18	3.16	1.16333
ENSG00000074621	SLC24A1	0.363773	-1.45889	7.02e-39	down	4.97	4.22	7.44	1.13	2.24	1.13	5.54333	1.5
ENSG00000074935	TUBE1	0.254428	-1.97467	1.05e-128	down	34.71	39.67	37.26	7.78	9.65	8.15	37.2133	8.52667
ENSG00000075790	BCAP29	0.462025	-1.11396	3.06e-20	down	19.45	24.67	25.66	9.37	11.76	12.17	23.26	11.1
ENSG00000076356	PLXNA2	0.224347	-2.1562	6.13e-22	down	0.85	0.89	0.75	0.14	0.17	0.14	0.83	0.15
ENSG00000076555	ACACB	0.431001	-1.21424	8.96e-22	down	2.21	2.89	2.24	1.14	0.81	1.52	2.44667	1.15667
ENSG00000076641	PAG1	0.393925	-1.34401	3.03e-23	down	2.04	2.8	2	0.49	0.44	0.64	2.28	0.523333
ENSG00000076706	MCAM	0.385516	-1.37514	3.24e-267	down	87.88	80.25	73.35	19.02	23.57	22.72	80.4933	21.77
ENSG00000076716	GPC4	0.381627	-1.38977	7.09e-65	down	9.07	9.32	9.09	3.29	2.64	2.84	9.16	2.92333
ENSG00000077522	ACTN2	0.163544	-2.61225	1.63e-05	down	0.49	0.68	0.63	0.22	0.04	0.08	0.6	0.113333
ENSG00000077585	GPR137B	0.473186	-1.07952	2.17e-19	down	10.35	11.8	11.28	4.85	4.5	4.11	11.1433	4.48667
ENSG00000078018	MAP2	0.31931	-1.64697	2.18e-31	down	3.42	3.8	4.46	1.17	0.73	1.04	3.89333	0.98
ENSG00000078081	LAMP3	0.307246	-1.70253	4.23e-19	down	4.24	3.44	4.04	1.33	1.15	1.26	3.90667	1.24667
ENSG00000078177	N4BP2	0.415533	-1.26696	1.21e-55	down	4.85	4.93	4.35	1.61	1.59	1.77	4.71	1.65667
ENSG00000078549	ADCYAP1R1	0.0993893	-3.33077	1.02e-05	down	1.98	0.86	0.16	0.05	0.04	0.04	1	0.0433333
ENSG00000079101	CLUL1	0.353543	-1.50004	0.0176145	down	1.2	0.88	0.92	0.29	0.64	0.4	1	0.443333
ENSG00000079156	OSBPL6	0.470756	-1.08695	1.04e-42	down	11.24	9.48	9.12	3.84	4.05	3.74	9.94667	3.87667
ENSG00000079337	RAPGEF3	0.385766	-1.3742	2.17e-08	down	1.99	1.81	1.58	0.45	0.56	0.61	1.79333	0.54
ENSG00000079931	MOXD1	0.103725	-3.26917	4.9e-24	down	2.06	2.6	2.7	0.22	0.07	0.72	2.45333	0.336667
ENSG00000080189	SLC35C2	0.482355	-1.05183	4.46e-62	down	29.01	30.32	29.36	10.74	10.93	9.48	29.5633	10.3833
ENSG00000080371	RAB21	0.465707	-1.10251	2.9e-51	down	19.37	14.52	16.75	4.62	7.31	8.35	16.88	6.76
ENSG00000080493	SLC4A4	0.0913839	-3.45192	0.00108973	down	0.22	0.09	0.1	0.05	0.03	0	0.136667	0.0266667
ENSG00000080503	SMARCA2	0.36361	-1.45954	6.09e-42	down	10.06	8.33	10.17	2.57	2.9	2.57	9.52	2.68
ENSG00000080573	COL5A3	0.284943	-1.81126	0.000976426	down	0.19	0.16	0.23	0.04	0.05	0.05	0.193333	0.0466667
ENSG00000081052	COL4A4	0.24082	-2.05397	3.2e-48	down	2.6	2.64	2.66	0.57	0.7	0.62	2.63333	0.63
ENSG00000081248	CACNA1S	0.0744628	-3.74734	0.000256303	down	0.31	0.08	0.23	0.02	0.04	0	0.206667	0.02
ENSG00000082014	SMARCD3	0.448617	-1.15644	5.38e-40	down	25.45	26.67	29.71	11.08	10.72	11.72	27.2767	11.1733
ENSG00000082212	ME2	0.397819	-1.32982	2.13e-131	down	39.15	41.32	39.29	13.52	12.37	12.84	39.92	12.91
ENSG00000082497	SERTAD4	0.0782151	-3.67641	0.000388224	down	0.35	0.34	0.32	0.03	0	0	0.336667	0.01
ENSG00000082684	SEMA5B	0.0898188	-3.47684	0.000110797	down	0.16	0.21	0.43	0.01	0.03	0.12	0.266667	0.0533333
ENSG00000083123	BCKDHB	0.444699	-1.1691	3.66e-13	down	4.77	6.36	5.26	2.21	2.32	1.8	5.46333	2.11
ENSG00000084636	COL16A1	0.133398	-2.90619	1.17e-28	down	4.65	4.77	3.28	0.49	0.88	0.79	4.23333	0.72
ENSG00000084710	EFR3B	0.150883	-2.7285	4.05e-28	down	1.31	1.06	1.11	0.17	0.09	0.16	1.16	0.14
ENSG00000085117	CD82	0.305116	-1.71257	1.21e-50	down	16.91	19.38	16.08	4.14	5.23	4.67	17.4567	4.68
ENSG00000085276	MECOM	0.351206	-1.50961	1.33e-05	down	0.74	0.78	0.91	0.24	0.12	0.23	0.81	0.196667
ENSG00000085563	ABCB1	0.4289	-1.22129	3.05e-15	down	4.91	5.93	3.69	1.4	1.29	1.5	4.84333	1.39667
ENSG00000085741	WNT11	0.133863	-2.90117	2.22e-28	down	4.61	4.16	3.92	0.44	1.02	0.45	4.23	0.636667
ENSG00000086289	EPDR1	0.262304	-1.93069	6.92e-44	down	8.39	10.69	9.77	2.45	1.66	1.97	9.61667	2.02667
ENSG00000086300	SNX10	0.211316	-2.24253	6.29e-126	down	20.7	19.29	19.72	3.92	3.98	3.27	19.9033	3.72333
ENSG00000086570	FAT2	0.383238	-1.38369	0.000343131	down	0.23	0.23	0.27	0.09	0.12	0.1	0.243333	0.103333
ENSG00000086589	RBM22	0.327493	-1.61046	6.58e-145	down	40.29	42.96	40.81	11.27	11.76	12.62	41.3533	11.8833
ENSG00000087074	PPP1R15A	0.39599	-1.33647	3.86e-269	down	103.61	109.61	101.38	33.92	34.39	36.29	104.867	34.8667
ENSG00000087095	NLK	0.469867	-1.08968	1.54e-20	down	7.37	7.78	7.77	2.62	2.34	3.65	7.64	2.87
ENSG00000087116	ADAMTS2	0.360336	-1.47259	3.55e-21	down	3.16	2.48	2.68	1.43	0.64	0.71	2.77333	0.926667
ENSG00000087494	PTHLH	0.0649447	-3.94464	3.09e-07	down	1.66	1.14	1.14	0.14	0.16	0	1.31333	0.1
ENSG00000088325	TPX2	0.383853	-1.38137	0	down	84.89	86.53	84.35	26.98	28.13	27.06	85.2567	27.39
ENSG00000088340	FER1L4	0.398275	-1.32816	1.2e-60	down	13.43	14.28	13.97	4.54	6.19	3.91	13.8933	4.88
ENSG00000088386	SLC15A1	0.406486	-1.29872	0.000812083	down	0.8	0.98	0.62	0.37	0.31	0.13	0.8	0.27
ENSG00000088826	SMOX	0.423925	-1.23812	7.53e-97	down	49.24	45.29	49.6	16.22	18.37	19.58	48.0433	18.0567
ENSG00000088827	SIGLEC1	0.264784	-1.91711	0.012667	down	0.11	0.1	0.08	0.04	0.01	0.02	0.0966667	0.0233333
ENSG00000088882	CPXM1	0.202892	-2.30122	5.22e-06	down	0.67	0.8	0.82	0.11	0.14	0.15	0.763333	0.133333
ENSG00000089041	P2RX7	0.424908	-1.23478	0.00525065	down	0.86	0.94	0.44	0.08	0.26	0.22	0.746667	0.186667
ENSG00000089472	HEPH	0.317696	-1.65428	0.000324805	down	0.45	0.5	0.46	0.08	0.16	0.12	0.47	0.12
ENSG00000089723	OTUB2	0.415576	-1.26682	3.11e-35	down	6.55	7.36	6.96	2.56	2.38	2.65	6.95667	2.53
ENSG00000090530	P3H2	0.227804	-2.13413	2.89e-07	down	1	0.87	0.95	0.3	0.2	0.16	0.94	0.22
ENSG00000091136	LAMB1	0.345616	-1.53276	8.72e-195	down	32.94	32.05	30.81	9.81	12.16	14.59	31.9333	12.1867
ENSG00000091482	SMPX	0.108279	-3.20717	0.0188165	down	0.65	0.73	0.37	0.33	0	0	0.583333	0.11
ENSG00000091986	CCDC80	0.106876	-3.22599	1.07e-20	down	1.4	1.03	0.75	0.12	0.17	0.17	1.06	0.153333
ENSG00000092068	SLC7A8	0.284759	-1.81219	7.01e-29	down	4.57	4.24	4.1	1.42	1.24	0.95	4.30333	1.20333
ENSG00000092096	SLC22A17	0.468107	-1.09509	5.48e-16	down	9.14	7.17	8.24	3.42	3.65	3.02	8.18333	3.36333
ENSG00000092621	PHGDH	0.370429	-1.43273	3.36e-305	down	195.3	180.99	182.7	56.67	54.28	58.47	186.33	56.4733
ENSG00000092758	COL9A3	0.448922	-1.15546	1.27e-51	down	31.21	27.48	31	13.84	11.96	12.05	29.8967	12.6167
ENSG00000092929	UNC13D	0.454662	-1.13713	2.31e-34	down	10.95	10.79	11.28	4.21	3.1	4.15	11.0067	3.82
ENSG00000092964	DPYSL2	0.284389	-1.81406	8.1e-95	down	9.88	11.1	10.23	2.99	2.23	2.48	10.4033	2.56667
ENSG00000095303	PTGS1	0.475524	-1.07241	3.91e-30	down	6.86	6.28	6.3	2.59	2.54	3.08	6.48	2.73667
ENSG00000095587	TLL2	0.315418	-1.66466	2.6e-10	down	0.98	1.13	0.86	0.16	0.25	0.26	0.99	0.223333
ENSG00000095596	CYP26A1	0.281078	-1.83096	0.000617782	down	1.5	0.48	0.91	0.24	0.1	0.22	0.963333	0.186667
ENSG00000095637	SORBS1	0.382155	-1.38777	2.64e-24	down	3.67	3.6	4.04	1.54	1.42	1.02	3.77	1.32667
ENSG00000095752	IL11	0.316918	-1.65782	3.73e-17	down	6.82	9.56	8.47	1.44	3.21	4.29	8.28333	2.98
ENSG00000099250	NRP1	0.441181	-1.18056	1.23e-15	down	2.57	3.6	2.33	0.88	0.85	1.39	2.83333	1.04
ENSG00000099840	IZUMO4	0.404945	-1.3042	4.83e-06	down	4.36	4.26	4.25	0.68	1.68	1.51	4.29	1.29
ENSG00000099860	GADD45B	0.274841	-1.86333	9.6e-184	down	81.48	85.88	83.37	17.29	22.69	20.42	83.5767	20.1333
ENSG00000099869	IGF2-AS	0.264249	-1.92003	2.29e-05	down	0.84	1.04	1.22	0.28	0.13	0.37	1.03333	0.26
ENSG00000099999	RNF215	0.48542	-1.0427	9.78e-23	down	12.97	12.95	13.12	4.93	4.96	4.56	13.0133	4.81667
ENSG00000100027	YPEL1	0.325055	-1.62124	0.000112525	down	1.33	0.8	2.27	0.44	0.2	0.2	1.46667	0.28
ENSG00000100065	CARD10	0.453174	-1.14186	5.94e-107	down	26.7	25.69	25.9	9.61	10.14	9.86	26.0967	9.87
ENSG00000100101	novel transcript	0.199616	-2.3247	2.21e-06	down	0.5	0.27	0.53	0.06	0.12	0.03	0.433333	0.07
ENSG00000100170	SLC5A1	0.0379599	-4.71938	0.000683399	down	0.6	0.37	0.45	0.08	0	0	0.473333	0.0266667
ENSG00000100181	TPTEP1	0.341789	-1.54882	0.00622877	down	0.24	0.66	0.81	0.15	0.12	0.12	0.57	0.13
ENSG00000100234	TIMP3	0.257808	-1.95563	5e-31	down	2.75	3.02	2.84	0.73	0.54	0.58	2.87	0.616667
ENSG00000100311	PDGFB	0.305946	-1.70865	2.03e-113	down	22.17	27.45	21.93	7.21	6.64	6.67	23.85	6.84
ENSG00000100351	GRAP2	0.106276	-3.23411	0.00279713	down	0.08	0.36	0.24	0.04	0.05	0.05	0.226667	0.0466667
ENSG00000100473	COCH	0.174599	-2.51788	1.41e-64	down	8.39	9.44	10.15	1.4	1.43	1.26	9.32667	1.36333
ENSG00000100600	LGMN	0.398717	-1.32656	2.39e-149	down	71.32	72.05	69.36	26.78	25.87	27.77	70.91	26.8067
ENSG00000100628	ASB2	0.221753	-2.17298	0.0168369	down	0.33	0.31	0.14	0.07	0.05	0.03	0.26	0.05
ENSG00000100867	DHRS2	0.0753835	-3.72961	8.32e-122	down	19.94	19.41	18.32	1.15	1.56	0.98	19.2233	1.23
ENSG00000100889	PCK2	0.15258	-2.71236	0	down	101.67	106.59	105.31	12.7	12.49	13.46	104.523	12.8833
ENSG00000100897	DCAF11	0.331985	-1.59081	2.27e-132	down	34.31	36.28	33	10.21	9.95	9.88	34.53	10.0133
ENSG00000100906	NFKBIA	0.427896	-1.22467	4.15e-35	down	24.66	24.9	26.19	9.39	10.6	8.46	25.25	9.48333
ENSG00000101197	BIRC7	0.312365	-1.6787	0.00223941	down	1.8	0.86	0.79	0.34	0.46	0.2	1.15	0.333333
ENSG00000101255	TRIB3	0.2577	-1.95623	0	down	135.9	139.46	132.11	28.26	29.66	30.18	135.823	29.3667
ENSG00000101265	RASSF2	0.458131	-1.12617	5.57e-30	down	5.53	5.48	4.78	1.94	2.01	2.12	5.26333	2.02333
ENSG00000101280	ANGPT4	0.0764743	-3.70888	9.87e-51	down	5.13	5.07	5.32	0.49	0.42	0.34	5.17333	0.416667
ENSG00000101331	CCM2L	0.161485	-2.63053	1.81e-09	down	0.97	1.44	0.97	0.14	0.23	0.09	1.12667	0.153333
ENSG00000101333	PLCB4	0.450853	-1.14927	3.77e-20	down	3.57	4.11	3.66	1.26	1.48	1.15	3.78	1.29667
ENSG00000101413	RPRD1B	0.435978	-1.19767	6.38e-66	down	17.24	17.2	17	7.69	7.42	6.14	17.1467	7.08333
ENSG00000101605	MYOM1	0.373483	-1.42089	0.000560758	down	0.3	0.4	0.43	0.09	0.3	0.13	0.376667	0.173333
ENSG00000101665	SMAD7	0.055076	-4.18243	1.27e-64	down	6.98	6.81	8.75	0.73	0.29	0.53	7.51333	0.516667
ENSG00000102024	PLS3	0.442668	-1.1757	2.68e-128	down	36.59	37.3	35.52	12.93	14.05	13.63	36.47	13.5367
ENSG00000102098	SCML2	0.316493	-1.65975	2.04e-41	down	9.48	8.29	6.3	2.75	2.86	1.71	8.02333	2.44
ENSG00000102265	TIMP1	0.342313	-1.54661	0	down	425.95	441.19	439.67	127.4	123.78	122.88	435.603	124.687
ENSG00000102287	GABRE	0.470837	-1.0867	5.16e-08	down	1.91	2.43	2.29	0.86	0.91	1.35	2.21	1.04
ENSG00000102349	KLF8	0.35068	-1.51177	4.52e-07	down	0.81	0.54	0.71	0.13	0.45	0.13	0.686667	0.236667
ENSG00000102359	SRPX2	0.207524	-2.26865	2.26e-23	down	3.51	3.38	2.93	0.54	0.57	0.54	3.27333	0.55
ENSG00000102409	BEX4	0.358771	-1.47886	0.0203074	down	0.96	0.78	0.58	0.09	0.36	0.25	0.773333	0.233333
ENSG00000102445	RUBCNL	0.135251	-2.88629	5.64e-10	down	1.21	1.33	0.95	0.11	0.02	0.29	1.16333	0.14
ENSG00000102575	ACP5	0.203919	-2.29393	0.02002	down	0.71	0.52	1.47	0.27	0.06	0.14	0.9	0.156667
ENSG00000102796	DHRS12	0.443214	-1.17392	7.39e-07	down	8.31	3.87	6.91	3.25	2.83	2.38	6.36333	2.82
ENSG00000102935	ZNF423	0.171643	-2.54252	7.35e-07	down	0.32	0.41	0.37	0.08	0.02	0.06	0.366667	0.0533333
ENSG00000103044	HAS3	0.407779	-1.29414	7.26e-257	down	56.82	55.84	52.82	18.05	20.85	24.45	55.16	21.1167
ENSG00000103154	NECAB2	0.143477	-2.80111	0.000427767	down	0.65	0.5	1.29	0.02	0.33	0.09	0.813333	0.146667
ENSG00000103175	WFDC1	0.117695	-3.08687	0.00124443	down	0.53	0.23	0.3	0.04	0.01	0.06	0.353333	0.0366667
ENSG00000103196	CRISPLD2	0.264437	-1.919	1.04e-31	down	4.35	4.34	3.91	0.8	1.02	1.78	4.2	1.2
ENSG00000103257	SLC7A5	0.2675	-1.90239	0	down	543.9	552.68	552.99	125.98	120.11	125.17	549.857	123.753
ENSG00000103316	CRYM	0.333374	-1.58479	2.27e-25	down	13.75	12.89	11.19	3.51	3.88	3.75	12.61	3.71333
ENSG00000103485	QPRT	0.312167	-1.67961	0.00135401	down	1.24	1.55	0.89	0.54	0.3	0.11	1.22667	0.316667
ENSG00000103489	XYLT1	0.463236	-1.11018	3.38e-16	down	1.48	1.72	1.38	0.51	0.58	0.56	1.52667	0.55
ENSG00000103522	IL21R	0.308918	-1.69471	7.05e-13	down	2.04	2.24	2.04	0.64	0.41	0.35	2.10667	0.466667
ENSG00000103528	SYT17	0.419125	-1.25455	2.11e-29	down	9.3	8.06	8.79	2.9	2.79	3.47	8.71667	3.05333
ENSG00000103540	CCP110	0.391952	-1.35125	6.14e-72	down	12.44	13.05	11.39	5.03	4.62	3.88	12.2933	4.51
ENSG00000103599	IQCH	0.404318	-1.30644	2.65e-10	down	3.82	2.36	3.72	1.18	2.03	0.56	3.3	1.25667
ENSG00000103647	CORO2B	0.132617	-2.91467	4.76e-47	down	4.23	4.11	4.47	0.4	0.62	0.4	4.27	0.473333
ENSG00000103723	AP3B2	0.0502822	-4.31381	0.000247376	down	0.33	0.42	0.16	0.01	0.01	0	0.303333	0.00666667
ENSG00000103740	ACSBG1	0.215293	-2.21562	9.28e-13	down	3.78	1.76	4.08	0.25	0.55	1.01	3.20667	0.603333
ENSG00000103742	IGDCC4	0.333706	-1.58335	4.93e-10	down	2.13	1.23	1.5	0.44	0.29	0.27	1.62	0.333333
ENSG00000103888	CEMIP	0.301386	-1.73031	1.84e-27	down	1.77	2.5	2.36	0.82	1.01	0.67	2.21	0.833333
ENSG00000104043	ATP8B4	0.380815	-1.39284	0.0141232	down	0.51	0.28	0.31	0.12	0.07	0.15	0.366667	0.113333
ENSG00000104147	OIP5	0.407972	-1.29346	2.52e-17	down	15.99	14.72	13.46	4.92	3.74	5.25	14.7233	4.63667
ENSG00000104324	CPQ	0.411182	-1.28215	0.000617699	down	1.39	1.17	1.11	0.38	0.68	1.03	1.22333	0.696667
ENSG00000104427	ZC2HC1A	0.352253	-1.50532	1.3e-44	down	11.43	10.5	11.71	3.47	3	3.37	11.2133	3.28
ENSG00000104490	NCALD	0.195499	-2.35477	8.39e-07	down	1.34	0.94	0.59	0.08	0.1	0.62	0.956667	0.266667
ENSG00000104814	MAP4K1	0.491935	-1.02346	0.000130246	down	8.85	5.9	4.12	1.41	0.87	1.83	6.29	1.37
ENSG00000104818	CGB2	0.496248	-1.01087	1.7e-05	down	10.47	8.04	7.87	3.52	3.6	3.47	8.79333	3.53
ENSG00000104856	RELB	0.33527	-1.5766	1.88e-43	down	12.66	12.11	12.89	3.19	4.88	3.91	12.5533	3.99333
ENSG00000104870	FCGRT	0.132937	-2.91119	2.58e-11	down	3.51	4.04	2.96	0.32	0.46	0.56	3.50333	0.446667
ENSG00000104921	FCER2	0.046326	-4.43203	0.00923065	down	0.08	0.2	0.27	0	0	0	0.183333	0
ENSG00000104953	TLE6	0.476569	-1.06924	2.91e-08	down	6.64	7	4.56	2.26	3.52	3.58	6.06667	3.12
ENSG00000104998	IL27RA	0.463698	-1.10874	3.96e-65	down	22.72	21.89	21.59	9.15	8.39	8.14	22.0667	8.56
ENSG00000105011	ASF1B	0.378271	-1.40251	1.28e-117	down	54.01	54.52	51.11	17.37	15.87	16.9	53.2133	16.7133
ENSG00000105136	ZNF419	0.392663	-1.34863	7.23e-06	down	2.6	2.1	2.39	0.46	0.65	0.33	2.36333	0.48
ENSG00000105246	EBI3	0.267749	-1.90104	7.43e-08	down	3.56	4.12	3.42	0.65	0.53	1	3.7	0.726667
ENSG00000105281	SLC1A5	0.473706	-1.07794	0	down	255.24	249.44	242.81	98.76	100.3	102.34	249.163	100.467
ENSG00000105290	APLP1	0.427899	-1.22466	5.83e-109	down	67.26	55.66	52.68	18.33	20.82	27.4	58.5333	22.1833
ENSG00000105357	MYH14	0.441276	-1.18025	1.01e-176	down	28.49	30.3	29.55	11.18	11.16	11.79	29.4467	11.3767
ENSG00000105429	MEGF8	0.472868	-1.08049	2.24e-118	down	15.81	17.35	17.33	6.56	7.75	8.2	16.83	7.50333
ENSG00000105519	CAPS	0.448074	-1.15819	6.89e-05	down	2.77	3.68	2.49	0.98	0.93	1.25	2.98	1.05333
ENSG00000105550	FGF21	0.0413772	-4.59502	7.55e-05	down	1.52	1.05	1.23	0.14	0	0	1.26667	0.0466667
ENSG00000105605	CACNG7	0.0665612	-3.90917	0.00167502	down	0.57	0.12	0.19	0.06	0	0.14	0.293333	0.0666667
ENSG00000105609	LILRB5	0.228123	-2.13212	0.00584632	down	0.26	0.25	0.12	0.02	0.06	0.05	0.21	0.0433333
ENSG00000105668	UPK1A	0.48578	-1.04162	0.014632	down	1.97	1.97	1.51	0.72	1.24	0.27	1.81667	0.743333
ENSG00000105696	TMEM59L	0.369487	-1.4364	2.72e-60	down	28.02	35.65	33.26	9.21	13.24	10.32	32.31	10.9233
ENSG00000105707	HPN	0.0562942	-4.15087	0.000583791	down	0.41	0.66	0.49	0.03	0.05	0	0.52	0.0266667
ENSG00000105737	GRIK5	0.199606	-2.32478	4.96e-18	down	1.84	1.9	1.93	0.25	0.4	0.34	1.89	0.33
ENSG00000105767	CADM4	0.407691	-1.29445	4.52e-97	down	35.01	37.44	34.63	12.84	11.72	15.75	35.6933	13.4367
ENSG00000105928	GSDME	0.265932	-1.91087	1.79e-52	down	15.1	12.83	11.51	2.8	3.18	3.52	13.1467	3.16667
ENSG00000105929	ATP6V0A4	0.0179743	-5.79792	5.26e-06	down	0.93	0.5	0.56	0.02	0	0	0.663333	0.00666667
ENSG00000105991	HOXA1	0.471913	-1.08341	5.34e-07	down	3.06	2.91	2.64	1.1	1.21	0.8	2.87	1.03667
ENSG00000106069	CHN2	0.485243	-1.04322	1.14e-06	down	2.23	3.05	2.43	2.17	0.76	2.41	2.57	1.78
ENSG00000106070	GRB10	0.339672	-1.55779	1.54e-133	down	19.98	18.8	20.28	5.07	5.4	6.41	19.6867	5.62667
ENSG00000106078	COBL	0.30862	-1.6961	9.21e-100	down	10.84	11.53	11.07	3.31	2.46	2.86	11.1467	2.87667
ENSG00000106123	EPHB6	0.375389	-1.41354	1.05e-37	down	7.89	8.63	8.41	3.04	3.16	2.99	8.31	3.06333
ENSG00000106366	SERPINE1	0.314055	-1.67091	1.77e-273	down	50.74	51.79	47.61	12.8	13.28	13.35	50.0467	13.1433
ENSG00000106633	GCK	0.435718	-1.19853	0.00131076	down	9.64	11.61	9.1	2.08	4.44	5.91	10.1167	4.14333
ENSG00000106686	SPATA6L	0.492068	-1.02307	0.00193201	down	0.88	0.95	1.17	0.78	0.45	0.57	1	0.6
ENSG00000106771	TMEM245	0.486476	-1.03956	9.09e-143	down	25.42	26.97	24.96	9.76	10.32	10.34	25.7833	10.14
ENSG00000106799	TGFBR1	0.354471	-1.49626	1.29e-77	down	7.47	7.05	7.37	2.13	2.2	3.46	7.29667	2.59667
ENSG00000106804	C5	0.176144	-2.50517	0.00698895	down	0.49	0.33	0.16	0.01	0.03	0.01	0.326667	0.0166667
ENSG00000107099	DOCK8	0.230111	-2.1196	0.013806	down	0.07	0.14	0.23	0.04	0	0.06	0.146667	0.0333333
ENSG00000107165	TYRP1	0.134925	-2.88978	0.0112062	down	0.49	0.23	0.32	0.08	0	0.04	0.346667	0.04
ENSG00000107282	APBA1	0.263716	-1.92294	8.43e-06	down	0.29	0.29	0.32	0.07	0.05	0.07	0.3	0.0633333
ENSG00000107317	PTGDS	0.145103	-2.78485	6.37e-05	down	1.74	2.03	2.49	0.32	0.29	0.11	2.08667	0.24
ENSG00000107518	ATRNL1	0.390792	-1.35553	0.00239037	down	0.9	0.94	0.9	0.24	0.28	0.31	0.913333	0.276667
ENSG00000107643	MAPK8	0.340513	-1.55422	8.19e-215	down	62.45	67.63	64.44	17.97	18.08	17.82	64.84	17.9567
ENSG00000108001	EBF3	0.272159	-1.87748	3.03e-07	down	0.58	0.69	0.73	0.16	0.11	0.21	0.666667	0.16
ENSG00000108379	WNT3	0.320677	-1.64081	1.53e-34	down	6.53	6.5	6.46	1.95	1.41	1.9	6.49667	1.75333
ENSG00000108387	SEPTIN4	0.169602	-2.55977	3.84e-50	down	12.34	12.58	13.02	2.17	1.35	2.53	12.6467	2.01667
ENSG00000108515	ENO3	0.28786	-1.79656	2.92e-36	down	12.57	11.81	14.9	4.01	2.12	5.69	13.0933	3.94
ENSG00000108523	RNF167	0.238848	-2.06583	6.82e-260	down	91.24	95.72	83.59	15.33	16.96	17.59	90.1833	16.6267
ENSG00000108602	ALDH3A1	0.284955	-1.81119	1.47e-07	down	2.17	2.3	1.86	0.4	0.58	0.54	2.11	0.506667
ENSG00000108797	CNTNAP1	0.461876	-1.11442	6.02e-39	down	7.77	7.67	7.78	4.57	3.48	3.7	7.74	3.91667
ENSG00000108924	HLF	0.327157	-1.61194	1.73e-06	down	1.3	0.83	0.92	0.26	0.45	0.19	1.01667	0.3
ENSG00000108984	MAP2K6	0.0195978	-5.67317	9.16e-06	down	0.15	0.09	0.36	0	0	0	0.2	0
ENSG00000109321	AREG	0.495793	-1.01219	0	down	2208.45	2187.73	2196.4	936.84	912.84	898.57	2197.53	916.083
ENSG00000109458	GAB1	0.467791	-1.09607	1.3e-10	down	2.8	1.94	2.65	3.32	0.66	1.53	2.46333	1.83667
ENSG00000109466	KLHL2	0.404726	-1.30498	8.89e-60	down	20.21	17.24	19.72	6.58	6.3	6.92	19.0567	6.6
ENSG00000109927	TECTA	0.46706	-1.09832	1.95e-07	down	1.37	1.29	1.01	0.46	0.47	0.39	1.22333	0.44
ENSG00000110002	VWA5A	0.321634	-1.63651	1.87e-16	down	3.48	3.33	3.93	0.85	1.15	0.85	3.58	0.95
ENSG00000110057	UNC93B1	0.444374	-1.17015	4.51e-116	down	54.38	57.83	56.16	24.33	22.75	21.5	56.1233	22.86
ENSG00000110195	FOLR1	0.263926	-1.9218	2.41e-20	down	12.24	11.72	14.49	2.41	3.51	2.69	12.8167	2.87
ENSG00000110395	CBL	0.384087	-1.38049	6.71e-243	down	16.36	17.28	17.44	5.18	5.31	5.46	17.0267	5.31667
ENSG00000110427	KIAA1549L	0.0542607	-4.20395	1.66e-32	down	1.98	1.42	1.38	0.12	0.02	0.13	1.59333	0.09
ENSG00000110435	PDHX	0.29319	-1.77009	4.87e-92	down	22.09	22.11	22.27	6.27	4.6	5.32	22.1567	5.39667
ENSG00000110436	SLC1A2	0.214602	-2.22026	0.000522934	down	0.43	0.27	0.19	0.09	0.04	0.05	0.296667	0.06
ENSG00000110628	SLC22A18	0.455822	-1.13346	5.11e-46	down	21.85	21.02	25.01	9.9	7.66	9.44	22.6267	9
ENSG00000110693	SOX6	0.458994	-1.12345	0.0208659	down	0.52	0.61	0.89	0.06	0.03	0.19	0.673333	0.0933333
ENSG00000110799	VWF	0.251459	-1.9916	9.22e-06	down	0.53	0.4	0.52	0.01	0.06	0.1	0.483333	0.0566667
ENSG00000110888	CAPRIN2	0.446814	-1.16225	2.66e-92	down	29.8	31.46	31.57	10.74	11.43	12.81	30.9433	11.66
ENSG00000110900	TSPAN11	0.195158	-2.35729	0.00572345	down	0.12	0.18	0.12	0.02	0.03	0.09	0.14	0.0466667
ENSG00000110917	MLEC	0.465905	-1.10189	2.51e-278	down	60.91	59.33	57.85	26.38	24.25	21.81	59.3633	24.1467
ENSG00000110934	BIN2	0.0419632	-4.57473	0.00111038	down	0.16	0.31	0.33	0	0.03	0	0.266667	0.01
ENSG00000111057	KRT18	0.281211	-1.83028	0	down	3048.11	2966.92	2902.15	708.33	687.57	709.65	2972.39	701.85
ENSG00000111087	GLI1	0.321862	-1.63549	3.39e-13	down	1.75	3.96	2.6	0.5	1.18	0.65	2.77	0.776667
ENSG00000111110	PPM1H	0.473026	-1.08001	1.74e-17	down	2.83	2.68	2.44	0.99	1.17	0.99	2.65	1.05
ENSG00000111186	WNT5B	0.0596101	-4.0683	7.17e-08	down	0.73	1.18	1.42	0.05	0.04	0.05	1.11	0.0466667
ENSG00000111199	TRPV4	0.305391	-1.71127	1.25e-05	down	0.72	0.82	0.68	0.15	0.19	0.22	0.74	0.186667
ENSG00000111348	ARHGDIB	0.3454	-1.53366	0.000312797	down	3.27	2.24	2.03	1.45	0.73	0.47	2.51333	0.883333
ENSG00000111452	ADGRD1	0.192007	-2.38077	0.000163097	down	0.4	0.57	0.56	0.02	0.27	0.04	0.51	0.11
ENSG00000111846	GCNT2	0.217433	-2.20136	0.000698768	down	0.5	0.53	0.23	0.1	0.1	0.09	0.42	0.0966667
ENSG00000111859	NEDD9	0.257175	-1.95918	0.00107475	down	0.25	0.38	0.21	0.02	0.08	0.1	0.28	0.0666667
ENSG00000111863	ADTRP	0.0402461	-4.63501	0.00417372	down	0.52	0.21	0.42	0	0	0	0.383333	0
ENSG00000111962	UST	0.410268	-1.28536	8.84e-26	down	4.43	5.16	4.09	2.07	1.59	2.11	4.56	1.92333
ENSG00000111981	ULBP1	0.254272	-1.97556	2.95e-127	down	16.33	15.28	16.03	3.31	2.97	2.92	15.88	3.06667
ENSG00000112139	MDGA1	0.408114	-1.29295	4.29e-26	down	3.84	4.34	3.81	1.55	1.35	1.59	3.99667	1.49667
ENSG00000112276	BVES	0.457147	-1.12927	8.77e-13	down	2.08	2.02	1.94	0.89	0.74	0.67	2.01333	0.766667
ENSG00000112280	COL9A1	0.0621985	-4.00698	0.00875436	down	0.11	0.39	0.08	0	0.02	0	0.193333	0.00666667
ENSG00000112293	GPLD1	0.293809	-1.76705	1.05e-16	down	1.99	2.08	1.75	0.62	0.32	0.29	1.94	0.41
ENSG00000112294	ALDH5A1	0.332957	-1.58659	2.84e-51	down	5.95	6.67	6.66	1.83	1.95	1.41	6.42667	1.73
ENSG00000112343	TRIM38	0.485505	-1.04244	1.22e-22	down	2.8	2.59	2.87	1.22	1.2	0.93	2.75333	1.11667
ENSG00000112541	PDE10A	0.351552	-1.50819	0.00350626	down	0.17	0.36	0.26	0.05	0.09	0.1	0.263333	0.08
ENSG00000112715	VEGFA	0.49888	-1.00324	6.35e-154	down	73.58	78.32	69.45	31.34	32.49	33.1	73.7833	32.31
ENSG00000112769	LAMA4	0.478014	-1.06487	6.53e-18	down	3.82	4.72	4.19	1.98	2.21	2.6	4.24333	2.26333
ENSG00000112782	CLIC5	0.10691	-3.22553	1.96e-18	down	1.04	0.92	1.14	0.06	0.22	0.13	1.03333	0.136667
ENSG00000112812	PRSS16	0.498641	-1.00393	2e-11	down	12.2	14.04	11.52	4.71	4.98	5.14	12.5867	4.94333
ENSG00000113073	SLC4A9	0.0806255	-3.63262	0.00390918	down	0.23	0.44	0.29	0.02	0	0.12	0.32	0.0466667
ENSG00000113140	SPARC	0.0898561	-3.47624	2.83e-06	down	1.71	1.23	0.79	0	0.58	0.08	1.24333	0.22
ENSG00000113296	THBS4	0.428567	-1.22241	0.00785303	down	0.96	1.34	1.56	0.37	0.19	0.61	1.28667	0.39
ENSG00000113300	CNOT6	0.425959	-1.23121	3.19e-152	down	22.17	21.71	21.72	7.96	7.21	7.71	21.8667	7.62667
ENSG00000113396	SLC27A6	0.47958	-1.06016	3.09e-20	down	8.33	7.36	7.06	2.99	3.34	3.09	7.58333	3.14
ENSG00000113448	PDE4D	0.0307167	-5.02483	7.26e-06	down	0.29	0.31	0.29	0	0	0.04	0.296667	0.0133333
ENSG00000113578	FGF1	0.28201	-1.82618	0.00687309	down	0.33	0.21	0.17	0.1	0.03	0.11	0.236667	0.08
ENSG00000113594	LIFR	0.451363	-1.14764	2.53e-59	down	6.36	5.13	6.56	1.96	2.15	2.16	6.01667	2.09
ENSG00000113719	ERGIC1	0.478561	-1.06322	1.4e-148	down	58.17	57.61	57.48	24.28	25.38	23.43	57.7533	24.3633
ENSG00000113739	STC2	0.29478	-1.76229	0	down	109.76	118.22	108.17	24.85	24.82	26.5	112.05	25.39
ENSG00000113905	HRG	0.143218	-2.80372	1.85e-05	down	0.64	0.59	0.66	0.13	0.03	0.05	0.63	0.07
ENSG00000114019	AMOTL2	0.204352	-2.29087	0	down	64.39	66.18	66.74	11.23	11.91	13.06	65.77	12.0667
ENSG00000114115	RBP1	0.392133	-1.35059	0	down	578.37	573.81	545.07	164.49	177.59	182.97	565.75	175.017
ENSG00000114166	KAT2B	0.439584	-1.18579	1.22e-16	down	3.24	3.71	3.75	1.44	1.93	1.41	3.56667	1.59333
ENSG00000114315	HES1	0.353565	-1.49995	2.17e-39	down	19.13	21.42	23.92	7	6.18	5.24	21.49	6.14
ENSG00000114529	C3orf52	0.463716	-1.10869	5.06e-40	down	12.31	12.42	11.66	3.44	3.34	3.49	12.13	3.42333
ENSG00000114541	FRMD4B	0.185269	-2.43231	4.49e-14	down	1.02	1.73	0.97	0.4	0.26	0.55	1.24	0.403333
ENSG00000114547	ROPN1B	0.248392	-2.00931	3.45e-05	down	1.89	1.48	1.69	0.44	0.4	0.64	1.68667	0.493333
ENSG00000114631	PODXL2	0.281283	-1.82991	1.88e-30	down	7.15	7.26	6.46	1.86	1.38	1.68	6.95667	1.64
ENSG00000114646	CSPG5	0.318906	-1.6488	8.58e-15	down	3.51	4.02	4.55	1.09	0.84	1.19	4.02667	1.04
ENSG00000114654	EFCC1	0.388532	-1.36389	4.29e-07	down	2.21	2.16	2.05	0.76	0.6	0.67	2.14	0.676667
ENSG00000114698	PLSCR4	0.233937	-2.09581	8.25e-20	down	3.44	3.81	3.16	0.57	0.61	1.09	3.47	0.756667
ENSG00000114744	COMMD2	0.228029	-2.13271	2.11e-103	down	18.2	18.4	17.16	4.6	4.46	3.98	17.92	4.34667
ENSG00000114812	VIPR1	0.447599	-1.15972	5.77e-16	down	7.77	5.88	6.78	2.53	3.08	2.1	6.81	2.57
ENSG00000114854	TNNC1	0.437085	-1.19401	3.26e-08	down	12.23	16.32	13.45	5.13	5.05	5.29	14	5.15667
ENSG00000114978	MOB1A	0.39778	-1.32996	8.67e-246	down	41.81	40.18	41.48	15.39	13.99	15.01	41.1567	14.7967
ENSG00000115008	IL1A	0.197471	-2.34029	0.00874934	down	0.2	0.32	0.48	0.05	0	0.12	0.333333	0.0566667
ENSG00000115085	ZAP70	0.320454	-1.64181	0.0151302	down	1.08	0.27	0.46	0.08	0.05	0.27	0.603333	0.133333
ENSG00000115112	TFCP2L1	0.405134	-1.30353	9.6e-79	down	5.87	5.98	6	2.12	1.92	2.02	5.95	2.02
ENSG00000115170	ACVR1	0.435977	-1.19768	5.33e-40	down	12.06	11.99	11.01	4.47	4.29	4.22	11.6867	4.32667
ENSG00000115221	ITGB6	0.0309727	-5.01286	0.00102355	down	0.07	0.06	0.12	0	0	0	0.0833333	0
ENSG00000115226	FNDC4	0.261944	-1.93267	2.21e-12	down	4.37	4.15	3.36	0.76	0.89	0.62	3.96	0.756667
ENSG00000115255	REEP6	0.481131	-1.0555	2.74e-36	down	37.37	31.95	34.2	14.33	13.04	14.38	34.5067	13.9167
ENSG00000115257	PCSK4	0.479933	-1.05909	1.41e-05	down	3.09	4.25	3.72	3.95	1.65	2.22	3.68667	2.60667
ENSG00000115350	POLE4	0.205262	-2.28446	3.76e-33	down	19.15	19.2	19.37	2.84	4.2	4.06	19.24	3.7
ENSG00000115363	EVA1A	0.423047	-1.24111	0.00103969	down	2.2	3.11	2.7	1.51	0.61	0.64	2.67	0.92
ENSG00000115414	FN1	0.187766	-2.41299	2.98e-156	down	9.78	11.46	12.18	3.54	3.58	3.23	11.14	3.45
ENSG00000115461	IGFBP5	0.0359166	-4.79921	0.00226055	down	0.06	0.03	0.06	0	0	0	0.05	0
ENSG00000115468	EFHD1	0.193657	-2.36842	4.4e-11	down	2.87	2.31	2.05	0.39	0.57	0.27	2.41	0.41
ENSG00000115590	IL1R2	0.155274	-2.68711	0.00125692	down	1.11	0.67	0.64	0.15	0.06	0.13	0.806667	0.113333
ENSG00000115593	SMYD1	0.0248125	-5.33279	0.000223844	down	0.09	0.16	0.23	0	0	0	0.16	0
ENSG00000115596	WNT6	0.308001	-1.69899	2.64e-07	down	1.76	2.43	2.08	0.59	0.53	0.78	2.09	0.633333
ENSG00000115604	IL18R1	0.261238	-1.93656	4.43e-12	down	1.39	1.53	1.09	0.28	0.26	0.25	1.33667	0.263333
ENSG00000115616	SLC9A2	0.475397	-1.0728	2.7e-08	down	1.52	1.55	1.59	0.56	0.47	0.94	1.55333	0.656667
ENSG00000115902	SLC1A4	0.105942	-3.23865	1.19e-145	down	8.45	9.04	8.67	0.89	0.7	0.77	8.72	0.786667
ENSG00000116014	KISS1R	0.1204	-3.05409	3.43e-33	down	7.8	11.64	9.8	0.92	0.57	0.93	9.74667	0.806667
ENSG00000116117	PARD3B	0.336928	-1.56949	0.00629774	down	0.39	0.41	0.42	0.15	0.38	0.16	0.406667	0.23
ENSG00000116191	RALGPS2	0.476487	-1.06949	6.07e-65	down	12.2	10.87	11.03	4.48	7.35	7.15	11.3667	6.32667
ENSG00000116574	RHOU	0.463989	-1.10784	3.19e-10	down	2.63	2.09	2.72	1.01	0.83	1.07	2.48	0.97
ENSG00000116704	SLC35D1	0.476978	-1.068	1.6e-29	down	4.72	4.53	4.56	1.98	1.79	1.74	4.60333	1.83667
ENSG00000116774	OLFML3	0.120857	-3.04862	3.01e-05	down	0.5	0.85	0.72	0	0.16	0.07	0.69	0.0766667
ENSG00000116793	PHTF1	0.435957	-1.19774	3.29e-16	down	9.66	11.21	7.92	3.77	3.28	2.36	9.59667	3.13667
ENSG00000116852	KIF21B	0.480286	-1.05803	7.97e-24	down	2.37	2.42	2.65	0.95	1	1.02	2.48	0.99
ENSG00000116857	TMEM9	0.425024	-1.23438	1.12e-81	down	57.42	53.32	51.54	19.03	17.6	20.36	54.0933	18.9967
ENSG00000116983	HPCAL4	0.422197	-1.24401	4.27e-42	down	7.38	7.49	7.39	2.66	2.29	2.94	7.42	2.63
ENSG00000116991	SIPA1L2	0.467886	-1.09577	2.46e-74	down	12.65	13.01	12.7	4.89	5.1	5.31	12.7867	5.1
ENSG00000117016	RIMS3	0.276801	-1.85308	1.08e-101	down	6.66	6.32	7.03	1.4	1.49	1.44	6.67	1.44333
ENSG00000117020	AKT3	0.385746	-1.37428	1.31e-05	down	0.87	0.98	0.72	0.41	0.29	0.28	0.856667	0.326667
ENSG00000117115	PADI2	0.441386	-1.17989	3.62e-21	down	4.04	4.18	4.13	1.74	1.37	1.64	4.11667	1.58333
ENSG00000117322	CR2	0.444359	-1.1702	1.3e-16	down	3.47	3.26	3.63	1.23	1.33	1.25	3.45333	1.27
ENSG00000117407	ARTN	0.482897	-1.05021	1.73e-30	down	24.8	20.64	22.99	10.23	8.84	6.49	22.81	8.52
ENSG00000117472	TSPAN1	0.358698	-1.47916	1.85e-07	down	4.49	3.92	3.13	0.82	1.73	1.66	3.84667	1.40333
ENSG00000117525	F3	0.431994	-1.21092	7.53e-119	down	47.44	46.16	46.34	15.52	16.03	18.29	46.6467	16.6133
ENSG00000117600	PLPPR4	0.101862	-3.29531	4.97e-13	down	0.73	0.61	0.69	0.06	0.07	0.05	0.676667	0.06
ENSG00000117643	MAN1C1	0.367323	-1.44488	3.69e-08	down	2.13	2.11	1.88	0.41	0.57	0.67	2.04	0.55
ENSG00000117983	MUC5B	0.461416	-1.11586	0.00667367	down	0.07	0.11	0.09	0.04	0.03	0.03	0.09	0.0333333
ENSG00000118160	SLC8A2	0.376374	-1.40976	1.04e-05	down	2.03	1.52	1.01	0.3	0.39	0.22	1.52	0.303333
ENSG00000118257	NRP2	0.159559	-2.64784	7.75e-27	down	1.65	1.52	1.71	0.17	0.47	0.35	1.62667	0.33
ENSG00000118276	B4GALT6	0.288102	-1.79535	1.59e-43	down	4.8	4.47	4.44	1.15	1.14	1.07	4.57	1.12
ENSG00000118503	TNFAIP3	0.403922	-1.30785	7.41e-12	down	4.08	3.09	3.97	1.22	0.84	0.97	3.71333	1.01
ENSG00000118515	SGK1	0.195362	-2.35578	1.78e-28	down	5.41	6.41	4.34	1.81	1.08	0.9	5.38667	1.26333
ENSG00000118523	CCN2	0.0438511	-4.51124	5.86e-103	down	25.06	29.92	31.16	0.87	1.36	0.94	28.7133	1.05667
ENSG00000118777	ABCG2	0.256613	-1.96233	9.87e-14	down	2.65	2.03	3.07	1.25	0.59	0.33	2.58333	0.723333
ENSG00000118785	SPP1	0.332338	-1.58928	7.72e-05	down	2.28	3.12	2.39	1.12	1.68	0.36	2.59667	1.05333
ENSG00000118922	KLF12	0.442436	-1.17646	7.75e-17	down	1.75	1.49	1.16	0.48	0.51	0.53	1.46667	0.506667
ENSG00000118971	CCND2	0.0307891	-5.02144	0.000915997	down	0.04	0.06	0.07	0	0	0	0.0566667	0
ENSG00000119227	PIGZ	0.317728	-1.65413	3.6e-09	down	1.99	2.33	2.08	0.66	0.46	0.62	2.13333	0.58
ENSG00000119280	C1orf198	0.420861	-1.24859	2.72e-51	down	11.32	11.13	10.15	3.77	3.88	3.76	10.8667	3.80333
ENSG00000119314	PTBP3	0.387328	-1.36837	4.76e-217	down	22.84	22.85	21.63	7.35	7.1	7.78	22.44	7.41
ENSG00000119681	LTBP2	0.443073	-1.17438	1.15e-30	down	3.81	3.91	3.13	1.39	1.67	2.29	3.61667	1.78333
ENSG00000119686	FLVCR2	0.405946	-1.30064	1.76e-05	down	1.19	0.95	1.6	0.31	0.52	0.44	1.24667	0.423333
ENSG00000119698	PPP4R4	0.360684	-1.47119	1.19e-14	down	2.78	2.68	4.8	0.77	1.15	0.88	3.42	0.933333
ENSG00000119866	BCL11A	0.407822	-1.29399	0.00121252	down	1.18	0.65	0.63	0.13	0.23	0.24	0.82	0.2
ENSG00000119915	ELOVL3	0.459772	-1.12101	2.61e-12	down	9.68	8.42	8.84	3.11	3.78	3.51	8.98	3.46667
ENSG00000119943	PYROXD2	0.397938	-1.32938	7.39e-17	down	6.38	5.5	5.81	2.52	6.07	5.8	5.89667	4.79667
ENSG00000119977	TCTN3	0.406109	-1.30006	2.24e-78	down	30.06	28.39	29.86	9.77	8.66	9.49	29.4367	9.30667
ENSG00000120051	CFAP58	0.337221	-1.56824	0.000287136	down	0.52	0.55	0.74	0.26	0.13	0.12	0.603333	0.17
ENSG00000120162	MOB3B	0.455449	-1.13464	1.18e-06	down	0.98	0.67	1.02	0.32	0.3	0.55	0.89	0.39
ENSG00000120217	CD274	0.232575	-2.10423	5.77e-16	down	2.54	2.88	2.22	0.46	1.37	0.61	2.54667	0.813333
ENSG00000120332	TNN	0.396525	-1.33452	1.71e-06	down	10.91	14.61	10.34	6.48	3.12	5.58	11.9533	5.06
ENSG00000120457	KCNJ5	0.19699	-2.3438	3.11e-07	down	0.35	0.66	0.56	0.06	0.1	0.26	0.523333	0.14
ENSG00000120675	DNAJC15	0.364883	-1.45449	3.42e-32	down	7.2	7.57	7.08	1.78	2.17	1.01	7.28333	1.65333
ENSG00000120693	SMAD9	0.177591	-2.49337	1.16e-16	down	0.99	1.01	0.98	0.23	0.12	0.13	0.993333	0.16
ENSG00000120708	TGFBI	0.0615996	-4.02093	0.00123366	down	0.98	1.25	0.29	0.2	0	0	0.84	0.0666667
ENSG00000120738	EGR1	0.461881	-1.11441	0	down	200.29	204.75	204.54	79.35	79.06	77.56	203.193	78.6567
ENSG00000120833	SOCS2	0.464086	-1.10753	1.94e-22	down	12.24	14.4	13.85	5.49	5.54	5.36	13.4967	5.46333
ENSG00000120949	TNFRSF8	0.318836	-1.64911	0.0136182	down	0.31	0.36	0.2	0.09	0.07	0.08	0.29	0.08
ENSG00000121073	SLC35B1	0.495929	-1.01179	7.62e-66	down	71.31	66.18	66.17	29.26	26.35	29.75	67.8867	28.4533
ENSG00000121101	TEX14	0.287179	-1.79998	6.96e-50	down	6.84	5.3	6.86	1.43	1.72	1.23	6.33333	1.46
ENSG00000121104	FAM117A	0.477305	-1.06702	2.31e-22	down	11.74	10.19	11.41	4.57	3.87	4.56	11.1133	4.33333
ENSG00000121207	LRAT	0.432035	-1.21078	2.23e-15	down	2.89	2.99	2.69	1.12	0.95	1.92	2.85667	1.33
ENSG00000121236	TRIM6	0.271205	-1.88255	6.87e-20	down	3.01	3.41	2.8	0.54	0.97	0.75	3.07333	0.753333
ENSG00000121270	ABCC11	0.37614	-1.41066	0.00883468	down	0.33	0.39	0.32	0.19	0.01	0.17	0.346667	0.123333
ENSG00000121417	ZNF211	0.474914	-1.07426	2.85e-17	down	7.8	7.27	7.72	3.28	2.38	2.77	7.59667	2.81
ENSG00000121552	CSTA	0.229267	-2.1249	1.61e-22	down	16.11	21.05	15.61	3.14	3.37	3.68	17.59	3.39667
ENSG00000121644	DESI2	0.272315	-1.87665	6.98e-191	down	30.34	27.68	25.2	6.6	6.99	6.57	27.74	6.72
ENSG00000121742	GJB6	0.0236533	-5.40181	0.000193237	down	0.22	0.64	0.26	0	0	0	0.373333	0
ENSG00000121753	ADGRB2	0.308901	-1.69479	3.01e-91	down	12.26	12.09	12.68	3.42	2.95	3.43	12.3433	3.26667
ENSG00000121966	CXCR4	0.175965	-2.50664	5.5e-05	down	1.11	0.84	0.63	0.06	0.17	0.15	0.86	0.126667
ENSG00000122025	FLT3	0.107175	-3.22196	3.01e-07	down	0.39	0.36	0.61	0.01	0.07	0.04	0.453333	0.04
ENSG00000122068	FYTTD1	0.378842	-1.40033	6.57e-181	down	30.75	30.29	38.63	10.41	10.42	10.37	33.2233	10.4
ENSG00000122378	PRXL2A	0.415186	-1.26817	5.31e-11	down	3.62	3.31	3.54	1.57	0.96	1.15	3.49	1.22667
ENSG00000122735	DNAI1	0.455033	-1.13596	0.00691366	down	1.16	4.23	1.84	0.55	2.59	0.32	2.41	1.15333
ENSG00000122861	PLAU	0.13675	-2.87038	0	down	79.36	74.36	74.65	9.37	8.48	8.34	76.1233	8.73
ENSG00000122877	EGR2	0.453098	-1.14211	3.63e-10	down	3.37	3.82	2.89	1.31	1.02	1.2	3.36	1.17667
ENSG00000123009	NME2P1	0.0348148	-4.84416	0.000370551	down	4.88	3.16	3.1	0.28	0	0	3.71333	0.0933333
ENSG00000123080	CDKN2C	0.418076	-1.25816	4.03e-15	down	7.33	7.06	7.64	3.68	2.01	3.56	7.34333	3.08333
ENSG00000123094	RASSF8	0.351476	-1.5085	6.37e-31	down	5.62	5.9	5.89	2.09	0.84	2.16	5.80333	1.69667
ENSG00000123095	BHLHE41	0.30476	-1.71425	2.13e-06	down	0.65	0.89	2.09	0.15	1.07	0.2	1.21	0.473333
ENSG00000123171	CCDC70	0.0398978	-4.64755	0.00420069	down	0.34	0.4	0.15	0	0	0	0.296667	0
ENSG00000123329	ARHGAP9	0.104024	-3.26502	0.000436965	down	0.92	0.41	0.51	0.16	0	0.19	0.613333	0.116667
ENSG00000123338	NCKAP1L	0.073296	-3.77012	1.42e-08	down	0.36	0.54	0.36	0	0.03	0.29	0.42	0.106667
ENSG00000123342	MMP19	0.2935	-1.76857	2.58e-07	down	1.03	1.13	1.04	0.25	0.36	0.34	1.06667	0.316667
ENSG00000123360	PDE1B	0.0839064	-3.57508	0.00510494	down	0.13	0.14	0.29	0.08	0	0.02	0.186667	0.0333333
ENSG00000123405	NFE2	0.272077	-1.87792	0.00279776	down	0.62	0.8	0.57	0.06	0.25	0.19	0.663333	0.166667
ENSG00000123560	PLP1	0.0173936	-5.8453	1.98e-05	down	0.73	0.29	0.43	0	0	0	0.483333	0
ENSG00000123612	ACVR1C	0.328127	-1.60768	1.57e-12	down	1.03	0.85	1.08	0.16	0.42	0.42	0.986667	0.333333
ENSG00000123684	LPGAT1	0.25976	-1.94475	2.28e-256	down	13.81	15.26	14.03	3.05	2.95	2.97	14.3667	2.99
ENSG00000123977	DAW1	0.0334763	-4.90072	0.00184289	down	0.18	0.4	0.38	0	0	0	0.32	0
ENSG00000124107	SLPI	0.344483	-1.5375	0.0117539	down	2.12	2.56	2.72	0.66	0.57	0.94	2.46667	0.723333
ENSG00000124116	WFDC3	0.23175	-2.10936	2.68e-11	down	10.06	7.86	8.13	1.44	2.62	2.57	8.68333	2.21
ENSG00000124126	PREX1	0.428132	-1.22387	2.12e-40	down	5.89	6.18	6.4	2.67	2	2.1	6.15667	2.25667
ENSG00000124140	SLC12A5	0.465943	-1.10177	0.00307021	down	3.97	5.3	7.49	1.18	2.02	2.61	5.58667	1.93667
ENSG00000124143	ARHGAP40	0.351246	-1.50945	1e-39	down	7.32	8.66	7.7	2.58	2.42	3.47	7.89333	2.82333
ENSG00000124145	SDC4	0.208843	-2.25951	0	down	163.7	157.62	155.97	27.41	28.19	28.56	159.097	28.0533
ENSG00000124159	MATN4	0.382379	-1.38693	0.000991311	down	0.94	0.79	1.03	0.28	0.29	0.32	0.92	0.296667
ENSG00000124225	PMEPA1	0.0541988	-4.2056	1.11e-20	down	4.23	3.18	3.56	0.07	0.26	0.19	3.65667	0.173333
ENSG00000124459	ZNF45	0.444236	-1.1706	8.31e-14	down	4.79	4.09	4.39	1.79	1.27	1.51	4.42333	1.52333
ENSG00000124466	LYPD3	0.298854	-1.74249	6.24e-22	down	7.31	9.05	9.15	1.61	2.43	2.41	8.50333	2.15
ENSG00000124557	BTN1A1	0.0766471	-3.70562	0.00712704	down	0.38	0.16	0.61	0	0.07	0	0.383333	0.0233333
ENSG00000124767	GLO1	0.143564	-2.80023	0	down	153.11	149.74	147.7	18.11	19.05	17	150.183	18.0533
ENSG00000124772	CPNE5	0.0851524	-3.55381	0.000719369	down	0.62	0.63	0.14	0.02	0	0.18	0.463333	0.0666667
ENSG00000124813	RUNX2	0.272933	-1.87338	1.07e-23	down	2.24	2.02	2.17	0.45	0.53	0.46	2.14333	0.48
ENSG00000124827	GCM2	0.0546534	-4.19354	0.020668	down	0.04	0.05	0.16	0	0	0	0.0833333	0
ENSG00000124915	MYRF-AS1	0.18503	-2.43417	0.00459096	down	6.32	3.57	0.67	0.07	0.59	0.08	3.52	0.246667
ENSG00000125089	SH3TC1	0.410877	-1.28322	5.73e-23	down	7.34	6.83	9.68	2.43	2.1	3.54	7.95	2.69
ENSG00000125148	MT2A	0.212662	-2.23337	0	down	11959.7	11313.1	11562.1	2088.98	2120.75	2100.27	11611.7	2103.33
ENSG00000125384	PTGER2	0.229009	-2.12652	1.45e-05	down	0.69	0.98	0.64	0.1	0.2	0.39	0.77	0.23
ENSG00000125434	SLC25A35	0.470091	-1.08899	4.27e-08	down	3.13	3.31	4.71	1.15	1.33	1.51	3.71667	1.33
ENSG00000125510	OPRL1	0.346897	-1.52742	4.24e-06	down	1.21	1	1.51	0.16	0.48	0.46	1.24	0.366667
ENSG00000125730	C3	0.225117	-2.15125	9.39e-12	down	3.28	3.33	2.77	0.24	1.32	0.82	3.12667	0.793333
ENSG00000125826	RBCK1	0.467888	-1.09577	8.15e-181	down	103.91	121.05	110.51	37.63	42.74	39.73	111.823	40.0333
ENSG00000125841	NRSN2	0.258641	-1.95097	5.6e-05	down	0.85	1.06	1.68	0.14	1.05	0.37	1.19667	0.52
ENSG00000125845	BMP2	0.250564	-1.99675	2.78e-07	down	0.81	0.8	0.81	0.26	0.18	0.06	0.806667	0.166667
ENSG00000125850	OVOL2	0.386453	-1.37164	0.000139247	down	1.64	1.81	1.78	0.48	0.65	0.56	1.74333	0.563333
ENSG00000125895	TMEM74B	0.465075	-1.10447	1.07e-22	down	14.81	14.57	17.15	6.43	5.32	6.33	15.51	6.02667
ENSG00000125931	CITED1	0.391797	-1.35182	0.000191028	down	3.98	2.8	3.23	1.01	1.43	1.16	3.33667	1.2
ENSG00000126016	AMOT	0.434439	-1.20277	3.14e-18	down	2.11	1.95	2.37	0.8	0.83	0.83	2.14333	0.82
ENSG00000126259	KIRREL2	0.353535	-1.50007	6.63e-09	down	1.68	1.82	1.47	0.5	0.51	0.49	1.65667	0.5
ENSG00000126561	STAT5A	0.0207488	-5.59083	7.5e-05	down	0.15	0.23	0.13	0	0	0	0.17	0
ENSG00000126583	PRKCG	0.275623	-1.85923	2.73e-31	down	6.59	7.7	6.12	1.93	1.68	1.28	6.80333	1.63
ENSG00000127325	BEST3	0.114222	-3.13009	0.00525342	down	0.28	0.23	0.2	0.07	0	0	0.236667	0.0233333
ENSG00000127528	KLF2	0.398782	-1.32633	2.38e-19	down	27.01	44.19	46.15	13.63	13.34	10.61	39.1167	12.5267
ENSG00000127863	TNFRSF19	0.344344	-1.53808	6.48e-06	down	0.74	0.76	0.77	0.16	0.32	0.33	0.756667	0.27
ENSG00000127946	HIP1	0.493811	-1.01797	4.44e-84	down	11.9	12.33	11.39	5.01	5.88	4.88	11.8733	5.25667
ENSG00000127954	STEAP4	0.0991492	-3.33426	4.84e-07	down	0.22	0.21	0.12	0	0.03	0.03	0.183333	0.02
ENSG00000128039	SRD5A3	0.358081	-1.48164	3.3e-37	down	12.92	11.33	15	3.33	3.46	2.05	13.0833	2.94667
ENSG00000128040	SPINK2	0.165832	-2.59221	8.49e-16	down	10.81	12.15	10.6	1.51	1.31	1.88	11.1867	1.56667
ENSG00000128165	ADM2	0.431439	-1.21277	4.7e-33	down	6.92	6.31	7.18	2.23	2.55	2.62	6.80333	2.46667
ENSG00000128340	RAC2	0.47178	-1.08381	8.52e-92	down	79.01	73.76	76.84	30.71	30.63	31.53	76.5367	30.9567
ENSG00000128564	VGF	0.435357	-1.19973	3.23e-68	down	36.32	37.7	34.42	14.36	13.02	13.31	36.1467	13.5633
ENSG00000128591	FLNC	0.182675	-2.45265	0	down	141.24	141.46	140.49	21.9	20.66	22.67	141.063	21.7433
ENSG00000128610	FEZF1	0.264124	-1.92071	0.0028042	down	1.11	1.26	0.68	0.19	0.12	0.42	1.01667	0.243333
ENSG00000128655	PDE11A	0.259879	-1.94409	2.07e-09	down	0.43	0.59	0.5	0.18	0.1	0.15	0.506667	0.143333
ENSG00000128791	TWSG1	0.313776	-1.67219	1.81e-96	down	15.2	16.03	15.49	4.12	4.59	3.79	15.5733	4.16667
ENSG00000128849	CGNL1	0.352152	-1.50573	1.89e-25	down	2.09	2.1	2.01	0.61	0.69	0.52	2.06667	0.606667
ENSG00000128917	DLL4	0.166238	-2.58868	1.69e-30	down	3.39	2.71	3.78	0.51	0.54	0.33	3.29333	0.46
ENSG00000128965	CHAC1	0.110722	-3.17499	0	down	146.98	143.46	136.39	13.78	14.23	13.83	142.277	13.9467
ENSG00000129159	KCNC1	0.402947	-1.31134	0.0152121	down	0.12	0.42	0.88	0.08	0.27	0.19	0.473333	0.18
ENSG00000129353	SLC44A2	0.468461	-1.094	4.46e-121	down	43.08	42.58	42.97	16.9	16.5	17.26	42.8767	16.8867
ENSG00000129467	ADCY4	0.373748	-1.41986	0.0186797	down	0.71	0.19	0.73	0.71	0.31	0.19	0.543333	0.403333
ENSG00000129474	AJUBA	0.458306	-1.12562	6.57e-129	down	32.95	32.25	31.43	12.1	13.06	13.38	32.21	12.8467
ENSG00000129514	FOXA1	0.333722	-1.58328	7.04e-07	down	1.23	1.08	1.57	0.25	0.29	0.24	1.29333	0.26
ENSG00000129521	EGLN3	0.458805	-1.12405	1.23e-11	down	5.35	4.1	4.85	2.17	1.53	1.81	4.76667	1.83667
ENSG00000129675	ARHGEF6	0.175142	-2.51341	1.36e-18	down	1.09	1.3	1.34	0.15	0.23	0.16	1.24333	0.18
ENSG00000129910	CDH15	0.437953	-1.19115	4.91e-18	down	6.16	6.33	5.56	2.68	2.23	2.1	6.01667	2.33667
ENSG00000129946	SHC2	0.127071	-2.9763	7.59e-38	down	5.74	5.54	5.04	0.64	0.58	0.56	5.44	0.593333
ENSG00000130045	NXNL2	0.351477	-1.5085	0.0118996	down	0.73	1.68	1.19	0.52	0.42	0.11	1.2	0.35
ENSG00000130287	NCAN	0.314642	-1.66822	0.0111341	down	0.35	0.18	0.11	0.16	0.03	0.05	0.213333	0.08
ENSG00000130487	KLHDC7B	0.0856136	-3.54602	0.000104164	down	0.15	0.25	0.25	0.05	0	0.02	0.216667	0.0233333
ENSG00000130529	TRPM4	0.464085	-1.10754	1.01e-53	down	21.08	19.98	19.64	8.18	9.39	8.52	20.2333	8.69667
ENSG00000130545	CRB3	0.44999	-1.15204	3.35e-51	down	26.71	22.18	21.93	9.01	9.28	9.64	23.6067	9.31
ENSG00000130558	OLFM1	0.410404	-1.28488	5.17e-10	down	3.44	3.93	3.12	1.5	1.43	0.89	3.49667	1.27333
ENSG00000130592	LSP1	0.0907078	-3.46263	0.00698348	down	0.26	0.69	0.93	0	0.03	0.04	0.626667	0.0233333
ENSG00000130702	LAMA5	0.37673	-1.4084	0	down	206.16	204.7	196.65	67.07	78.19	75.98	202.503	73.7467
ENSG00000130751	NPAS1	0.382508	-1.38644	8.29e-09	down	4.57	4.8	6.22	2.11	1.85	1.78	5.19667	1.91333
ENSG00000130766	SESN2	0.294753	-1.76242	0	down	82.43	78.98	75.85	19.69	18.98	19.76	79.0867	19.4767
ENSG00000130962	PRRG1	0.386644	-1.37092	8.24e-44	down	8.04	8.18	7.94	2.2	2.67	3.32	8.05333	2.73
ENSG00000131037	EPS8L1	0.40473	-1.30497	1.77e-59	down	30.21	34.28	30.11	11.97	13.4	12.75	31.5333	12.7067
ENSG00000131067	GGT7	0.32462	-1.62318	2.29e-78	down	17.05	18.68	16.47	5.07	5.72	4.51	17.4	5.1
ENSG00000131095	GFAP	0.383256	-1.38362	0.0193283	down	0.82	0.31	0.6	0.27	0.41	0.33	0.576667	0.336667
ENSG00000131096	PYY	0.122804	-3.02557	0.00151845	down	0.74	1.14	0.97	0.06	0.12	0.07	0.95	0.0833333
ENSG00000131378	RFTN1	0.255394	-1.9692	4.07e-63	down	9	10.82	9.44	1.78	2.11	2.11	9.75333	2
ENSG00000131620	ANO1	0.488348	-1.03402	2.58e-51	down	17.05	17.26	18	8.25	6.5	6.84	17.4367	7.19667
ENSG00000131711	MAP1B	0.245301	-2.02738	1.28e-259	down	12.61	13.82	12.4	2.59	2.05	2.75	12.9433	2.46333
ENSG00000131724	IL13RA1	0.300813	-1.73306	5.28e-107	down	13.79	14.35	12.9	3.22	3.37	3.7	13.68	3.43
ENSG00000131746	TNS4	0.473802	-1.07764	3.39e-69	down	17.59	19.98	20.23	7.66	6.1	6.79	19.2667	6.85
ENSG00000131871	SELENOS	0.440508	-1.18276	6.36e-71	down	59.89	60.26	57.69	21.62	21.6	20.52	59.28	21.2467
ENSG00000131914	LIN28A	0.0231447	-5.43318	7.01e-07	down	0.51	0.42	0.54	0	0.03	0	0.49	0.01
ENSG00000131979	GCH1	0.310948	-1.68526	2.74e-104	down	20.95	22.24	22.87	5.41	5.77	5.86	22.02	5.68
ENSG00000132205	EMILIN2	0.470393	-1.08806	8.28e-22	down	8.56	9.35	9.79	4.87	4	3.77	9.23333	4.21333
ENSG00000132356	PRKAA1	0.416743	-1.26277	2.15e-118	down	38.43	38.17	33.7	15.44	13.14	16.33	36.7667	14.97
ENSG00000132386	SERPINF1	0.194289	-2.36372	6.56e-05	down	2.26	3.4	0.88	0.93	0.32	0.35	2.18	0.533333
ENSG00000132436	FIGNL1	0.353275	-1.50114	2.22e-106	down	26.46	20.19	24.34	6.74	6.29	8.12	23.6633	7.05
ENSG00000132518	GUCY2D	0.160056	-2.64335	0.0113254	down	0.11	0.14	0.33	0	0	0.23	0.193333	0.0766667
ENSG00000132535	DLG4	0.267574	-1.90199	1.15e-44	down	10.51	7.97	9.32	2.13	2.67	2.06	9.26667	2.28667
ENSG00000132561	MATN2	0.185895	-2.42744	3.86e-50	down	5.3	6	6.79	0.77	1.12	1.66	6.03	1.18333
ENSG00000132639	SNAP25	0.133998	-2.89971	9.22e-08	down	0.93	1.32	0.82	0.18	0.08	0.08	1.02333	0.113333
ENSG00000132669	RIN2	0.361864	-1.46648	0.000111615	down	0.8	0.69	0.76	0.43	0.25	0.27	0.75	0.316667
ENSG00000132688	NES	0.255678	-1.9676	2.45e-80	down	7.12	6.48	7.13	1.44	1.73	1.25	6.91	1.47333
ENSG00000132698	RAB25	0.395398	-1.33862	3.52e-107	down	89.7	90.86	90.42	28.41	27.22	31.37	90.3267	29
ENSG00000132718	SYT11	0.34256	-1.54557	0.000376859	down	0.35	0.49	0.26	0.07	0.11	0.14	0.366667	0.106667
ENSG00000132744	ACY3	0.0621549	-4.00799	0.00823736	down	0.45	0.32	0.13	0	0.07	0	0.3	0.0233333
ENSG00000132837	DMGDH	0.287075	-1.8005	7.96e-06	down	1.62	1.43	2.03	0.46	0.18	0.58	1.69333	0.406667
ENSG00000132932	ATP8A2	0.136862	-2.86921	0.00649951	down	0.21	0.19	0.04	0.05	0	0	0.146667	0.0166667
ENSG00000132938	MTUS2	0.218491	-2.19435	0.0136905	down	0.1	0.07	0.05	0.14	0.01	0.02	0.0733333	0.0566667
ENSG00000132970	WASF3	0.411176	-1.28217	1.7e-10	down	1.59	1.47	1.43	0.52	0.56	0.46	1.49667	0.513333
ENSG00000133056	PIK3C2B	0.384782	-1.37789	7.79e-57	down	5.54	6.56	5.23	1.86	2.41	2.56	5.77667	2.27667
ENSG00000133106	EPSTI1	0.193359	-2.37065	3.98e-05	down	0.49	0.84	0.36	0.13	0.08	0.17	0.563333	0.126667
ENSG00000133424	LARGE1	0.318194	-1.65202	0.00458847	down	0.16	0.33	0.42	0.14	0.04	0.1	0.303333	0.0933333
ENSG00000133454	MYO18B	0.300794	-1.73315	0.0108033	down	0.14	0.1	0.41	0.04	0.03	0.01	0.216667	0.0266667
ENSG00000133466	C1QTNF6	0.417495	-1.26017	1.61e-28	down	17.37	16.41	12.24	6.54	5.61	4.7	15.34	5.61667
ENSG00000133639	BTG1	0.492415	-1.02205	2.55e-59	down	43.88	46.1	43.02	20.38	19.69	17.93	44.3333	19.3333
ENSG00000133665	DYDC2	0.0335331	-4.89827	0.00172498	down	0.51	0.29	0.15	0	0	0	0.316667	0
ENSG00000133678	TMEM254	0.299445	-1.73964	5.36e-23	down	16.89	9.84	10.48	4.31	3.14	3.52	12.4033	3.65667
ENSG00000133687	TMTC1	0.377106	-1.40696	1.15e-06	down	0.61	0.67	0.73	0.15	0.22	0.14	0.67	0.17
ENSG00000133739	LRRCC1	0.357812	-1.48273	2.43e-26	down	5.18	4.45	4.47	1.33	1.33	1.44	4.7	1.36667
ENSG00000133985	TTC9	0.345924	-1.53147	5.06e-19	down	2.42	2.37	1.89	0.62	0.65	0.66	2.22667	0.643333
ENSG00000134013	LOXL2	0.236653	-2.07915	9.4e-231	down	34.61	31.65	33.21	7.92	4.99	8.44	33.1567	7.11667
ENSG00000134042	MRO	0.265821	-1.91147	0.000853407	down	0.35	0.34	0.38	0.02	0.17	0.16	0.356667	0.116667
ENSG00000134046	MBD2	0.410935	-1.28302	1.25e-83	down	16.52	16.98	14.76	6.08	9.33	7.99	16.0867	7.8
ENSG00000134107	BHLHE40	0.389374	-1.36077	0	down	110.76	107.5	107.95	35.81	35.54	34.75	108.737	35.3667
ENSG00000134193	REG4	0.027964	-5.16029	0.000487677	down	0.36	0.37	0.31	0	0	0	0.346667	0
ENSG00000134198	TSPAN2	0.335315	-1.57641	5.29e-05	down	1.14	0.78	1.19	0.3	0.1	0.64	1.03667	0.346667
ENSG00000134243	SORT1	0.405056	-1.30381	1.89e-143	down	15.29	15.72	14.57	5.26	5.09	4.91	15.1933	5.08667
ENSG00000134250	NOTCH2	0.45325	-1.14162	4.34e-263	down	25.72	25.89	28.86	9.89	9.52	10.51	26.8233	9.97333
ENSG00000134253	TRIM45	0.42517	-1.23389	6.23e-08	down	1.78	2	2.07	0.66	0.61	0.47	1.95	0.58
ENSG00000134287	ARF3	0.435543	-1.19911	0	down	89.43	85.55	88.8	28.62	27.83	25.85	87.9267	27.4333
ENSG00000134317	GRHL1	0.361335	-1.46859	7.7e-47	down	8.77	8.51	9.48	3.5	2.94	2.72	8.92	3.05333
ENSG00000134326	CMPK2	0.137292	-2.86468	0.000334433	down	0.34	0.35	0.32	0.05	0	0.18	0.336667	0.0766667
ENSG00000134352	IL6ST	0.396831	-1.3334	1.01e-103	down	8.76	9.65	12.23	4.18	3.38	2.9	10.2133	3.48667
ENSG00000134363	FST	0.0639223	-3.96754	2.53e-08	down	0.66	1.25	1.04	0.07	0.02	0.05	0.983333	0.0466667
ENSG00000134376	CRB1	0.078244	-3.67588	0.0188958	down	0.09	0.12	0.11	0	0	0.02	0.106667	0.00666667
ENSG00000134548	SPX	0.0775518	-3.6887	2.86e-11	down	1.2	1.2	1.52	0.04	0.79	0.08	1.30667	0.303333
ENSG00000134569	LRP4	0.457067	-1.12952	3.03e-52	down	7.79	9.22	7.63	3.23	2.84	4.26	8.21333	3.44333
ENSG00000134668	SPOCD1	0.473897	-1.07735	4.06e-06	down	2.84	3.29	2.34	1.48	0.79	0.99	2.82333	1.08667
ENSG00000134769	DTNA	0.40754	-1.29499	9.85e-16	down	5.05	3.94	4.11	1.69	1.73	1.36	4.36667	1.59333
ENSG00000134775	FHOD3	0.29491	-1.76166	4.74e-31	down	3.94	3.69	3.86	1.11	0.83	1.23	3.83	1.05667
ENSG00000134827	TCN1	0.212219	-2.23637	6.11e-05	down	1.9	1.37	1.52	0.34	0.23	0.09	1.59667	0.22
ENSG00000134864	GGACT	0.192877	-2.37425	1.34e-23	down	4.22	4.37	3.95	0.49	0.43	0.57	4.18	0.496667
ENSG00000134954	ETS1	0.166812	-2.58371	2.21e-200	down	18.44	17.49	17.67	3.08	2.49	2.31	17.8667	2.62667
ENSG00000134986	NREP	0.19516	-2.35727	5.14e-16	down	3.1	3.51	3.09	0.34	0.48	0.96	3.23333	0.593333
ENSG00000135063	FAM189A2	0.261587	-1.93463	4.61e-14	down	2.5	2.12	2.49	0.35	0.7	0.41	2.37	0.486667
ENSG00000135069	PSAT1	0.353801	-1.49899	0	down	253.97	240.46	241.17	71.62	73.61	70.25	245.2	71.8267
ENSG00000135083	CCNJL	0.36142	-1.46825	3.12e-17	down	3.58	3.6	4.24	1.25	1.43	0.84	3.80667	1.17333
ENSG00000135114	OASL	0.475481	-1.07254	1.02e-08	down	5.98	4.79	5.06	1.87	2.75	1.89	5.27667	2.17
ENSG00000135116	HRK	0.225277	-2.15023	6.7e-23	down	1.43	1.56	1.78	0.4	0.49	0.44	1.59	0.443333
ENSG00000135253	KCP	0.410203	-1.28559	1.33e-07	down	1.99	2.11	1.59	0.7	0.79	0.49	1.89667	0.66
ENSG00000135324	MRAP2	0.143828	-2.79759	4.05e-16	down	2.17	2.44	2.42	0.38	0.13	0.34	2.34333	0.283333
ENSG00000135363	LMO2	0.122682	-3.027	8.92e-21	down	3.84	5.19	3.67	0.26	0.62	0.46	4.23333	0.446667
ENSG00000135406	PRPH	0.453297	-1.14147	6.04e-08	down	7.08	8.56	7.88	2.23	3.93	3.74	7.84	3.3
ENSG00000135424	ITGA7	0.227964	-2.13312	6.63e-107	down	15.28	16.66	14.85	3.74	4.57	3.5	15.5967	3.93667
ENSG00000135447	PPP1R1A	0.0132876	-6.23377	4.56e-09	down	1.86	2.24	1.92	0.03	0	0.03	2.00667	0.02
ENSG00000135480	KRT7	0.357157	-1.48537	1.41e-62	down	28.24	29.62	33.97	9.51	8.18	14.42	30.61	10.7033
ENSG00000135540	NHSL1	0.385103	-1.37668	8.5e-41	down	4.39	4.22	4.4	1.3	1.48	1.31	4.33667	1.36333
ENSG00000135604	STX11	0.462315	-1.11305	5.32e-11	down	1.9	1.63	1.66	0.68	0.69	0.63	1.73	0.666667
ENSG00000135636	DYSF	0.0840592	-3.57245	8.25e-37	down	2.45	2.32	1.69	0.4	0.06	0.29	2.15333	0.25
ENSG00000135643	KCNMB4	0.46279	-1.11157	2.21e-12	down	2.79	2.33	2.22	0.88	0.99	0.98	2.44667	0.95
ENSG00000135677	GNS	0.346557	-1.52883	2.17e-192	down	29.18	29.9	28.5	8.45	9.07	7.69	29.1933	8.40333
ENSG00000135842	NIBAN1	0.197556	-2.33967	7.14e-92	down	4.9	4.61	4.95	0.71	0.83	0.73	4.82	0.756667
ENSG00000135898	GPR55	0.228469	-2.12993	0.00257161	down	0.7	0.73	0.82	0.05	0.3	0	0.75	0.116667
ENSG00000135905	DOCK10	0.207138	-2.27134	0.023564	down	0.66	0.4	0.39	0.01	0.18	0	0.483333	0.0633333
ENSG00000135960	EDAR	0.352101	-1.50594	0.0221583	down	0.15	0.22	0.27	0.11	0.06	0.01	0.213333	0.06
ENSG00000135973	GPR45	0.214926	-2.21808	0.0223121	down	0.45	0.28	0.19	0.06	0.03	0.07	0.306667	0.0533333
ENSG00000136010	ALDH1L2	0.214968	-2.21781	1.37e-45	down	2.62	2.48	2.37	0.45	0.35	0.49	2.49	0.43
ENSG00000136155	SCEL	0.0432813	-4.53011	0.0079131	down	0.02	0.11	0.13	0	0	0	0.0866667	0
ENSG00000136161	RCBTB2	0.402217	-1.31395	1.34e-05	down	1.11	1.23	0.99	0.37	0.39	0.41	1.11	0.39
ENSG00000136206	SPDYE1	0.399633	-1.32325	0.00400319	down	0.49	0.88	0.64	0.25	0.14	0.3	0.67	0.23
ENSG00000136247	ZDHHC4	0.370511	-1.43241	5.68e-71	down	40.97	36.86	44.88	11.09	12.62	12.91	40.9033	12.2067
ENSG00000136504	KAT7	0.462337	-1.11298	3.55e-91	down	19.82	19.79	20.46	6.06	5.96	6.36	20.0233	6.12667
ENSG00000136603	SKIL	0.236792	-2.07831	6.52e-117	down	13.83	10.89	9.93	2.75	1.98	2.33	11.55	2.35333
ENSG00000136783	NIPSNAP3A	0.481469	-1.05448	2.75e-09	down	6.44	5.72	6.73	2.91	2.54	2.11	6.29667	2.52
ENSG00000136856	SLC2A8	0.365755	-1.45105	2.51e-24	down	11.06	15.28	12.19	3.64	3.68	4.85	12.8433	4.05667
ENSG00000136883	KIF12	0.305413	-1.71117	7.87e-17	down	4.8	5.16	4.82	2.37	1.29	1.18	4.92667	1.61333
ENSG00000136943	CTSV	0.413987	-1.27234	1.8e-23	down	16.5	18.12	15.59	6.04	3.95	5.87	16.7367	5.28667
ENSG00000136960	ENPP2	0.141782	-2.81826	2.76e-06	down	0.77	0.82	0.57	0.13	0.08	0.14	0.72	0.116667
ENSG00000137101	CD72	0.474213	-1.07639	0.0035253	down	1.89	2.87	2.41	0.86	0.72	1.74	2.39	1.10667
ENSG00000137103	TMEM8B	0.477701	-1.06582	3.01e-11	down	2.31	2.95	2.09	1.07	0.61	0.85	2.45	0.843333
ENSG00000137193	PIM1	0.255866	-1.96654	7.04e-185	down	34.18	35.11	35.09	8.33	7.15	8.98	34.7933	8.15333
ENSG00000137261	KIAA0319	0.498149	-1.00535	0.00443253	down	0.43	0.4	0.24	0.17	0.13	0.15	0.356667	0.15
ENSG00000137275	RIPK1	0.495358	-1.01346	5.06e-46	down	14.7	14.55	14.76	6.77	6.37	7.7	14.67	6.94667
ENSG00000137331	IER3	0.492026	-1.02319	0	down	1385.01	1372.97	1319.27	553.51	554.18	573.03	1359.08	560.24
ENSG00000137393	RNF144B	0.287697	-1.79738	3.7e-16	down	1.85	2.04	1.36	0.79	1.98	0.29	1.75	1.02
ENSG00000137449	CPEB2	0.31978	-1.64485	7.72e-11	down	0.75	1.69	1.34	0.26	0.22	0.51	1.26	0.33
ENSG00000137474	MYO7A	0.420308	-1.25048	4.43e-14	down	3.74	2.81	3.15	1.06	0.91	1.34	3.23333	1.10333
ENSG00000137491	SLCO2B1	0.13779	-2.85946	0.00319435	down	2.56	2.33	0.41	0.02	0.02	0.02	1.76667	0.02
ENSG00000137492	THAP12	0.458077	-1.12634	3.9e-79	down	32.54	33.38	29.79	11.78	12.86	13.6	31.9033	12.7467
ENSG00000137507	LRRC32	0.232216	-2.10646	1.28e-05	down	0.79	0.95	0.4	0.11	0.13	0.12	0.713333	0.12
ENSG00000137561	TTPA	0.298427	-1.74455	0.00151656	down	0.45	1.37	0.45	0.21	0.13	0.04	0.756667	0.126667
ENSG00000137563	GGH	0.471929	-1.08336	6.09e-58	down	53.33	50.81	51.62	19.48	21.2	22.34	51.92	21.0067
ENSG00000137571	SLCO5A1	0.17999	-2.47401	1.79e-05	down	0.19	0.23	0.92	0.69	0.24	3.3	0.446667	1.41
ENSG00000137693	YAP1	0.221777	-2.17282	0	down	52.25	55.92	51.23	9.07	9.58	11.1	53.1333	9.91667
ENSG00000137726	FXYD6	0.234836	-2.09028	3.04e-10	down	2.9	2.8	3.31	0.48	0.86	0.25	3.00333	0.53
ENSG00000137801	THBS1	0.111114	-3.16988	9.08e-134	down	4.8	5.71	4.87	0.62	0.5	0.63	5.12667	0.583333
ENSG00000137809	ITGA11	0.0446932	-4.4838	0.00146707	down	0.06	0.05	0.04	0	0	0	0.05	0
ENSG00000137834	SMAD6	0.171805	-2.54116	1.21e-32	down	3.75	2.48	2.67	0.43	0.62	0.65	2.96667	0.566667
ENSG00000137841	PLCB2	0.486365	-1.03989	6.88e-06	down	4.24	2.78	3.83	1.72	1.96	1.76	3.61667	1.81333
ENSG00000137868	STRA6	0.00549434	-7.50784	5.16e-10	down	2.55	2.06	2.66	0	0.03	0	2.42333	0.01
ENSG00000137878	GCOM1	0.346891	-1.52745	1.54e-28	down	4.43	5.45	4.47	1.3	1.71	1.94	4.78333	1.65
ENSG00000137992	DBT	0.433178	-1.20697	1.4e-56	down	7.15	8.56	7.93	2.3	3.09	3.3	7.88	2.89667
ENSG00000138061	CYP1B1	0.379184	-1.39903	8.01e-09	down	1	1.25	0.95	0.35	0.37	0.28	1.06667	0.333333
ENSG00000138080	EMILIN1	0.368789	-1.43913	0.00349113	down	0.49	0.83	0.58	0.07	0.15	0.38	0.633333	0.2
ENSG00000138131	LOXL4	0.479952	-1.05904	4.03e-12	down	3.04	3.8	3.44	1.5	1.39	1.23	3.42667	1.37333
ENSG00000138166	DUSP5	0.340325	-1.55501	0	down	345.88	344.68	336.97	92.42	88.32	92.1	342.51	90.9467
ENSG00000138193	PLCE1	0.407271	-1.29594	2.61e-27	down	2.82	2.33	1.87	0.86	0.58	0.76	2.34	0.733333
ENSG00000138303	ASCC1	0.43047	-1.21602	4.6e-64	down	21.85	26.2	25.12	7.17	7.08	8.97	24.39	7.74
ENSG00000138311	ZNF365	0.394458	-1.34206	7.36e-11	down	2.32	1.99	2.19	0.9	0.75	0.53	2.16667	0.726667
ENSG00000138356	AOX1	0.189435	-2.40023	0.00553715	down	0.55	0.47	0.21	0.02	0.03	0.04	0.41	0.03
ENSG00000138378	STAT4	0.421453	-1.24656	6.29e-08	down	3.47	3.27	3.41	1.14	1.87	0.85	3.38333	1.28667
ENSG00000138411	HECW2	0.386994	-1.36962	6.03e-14	down	1.61	1.32	1.26	0.61	0.55	0.82	1.39667	0.66
ENSG00000138449	SLC40A1	0.141905	-2.817	1.44e-16	down	1.9	1.23	1.78	0.21	0.14	0.19	1.63667	0.18
ENSG00000138587	MNS1	0.40002	-1.32186	0.000107709	down	1.38	1.41	1.36	0.67	0.42	0.42	1.38333	0.503333
ENSG00000138600	SPPL2A	0.353808	-1.49896	1.91e-96	down	20.91	22.65	21.72	6.18	4.72	5.7	21.76	5.53333
ENSG00000138606	SHF	0.324277	-1.6247	1.6e-12	down	3.33	4.5	5.59	1.63	0.96	1.73	4.47333	1.44
ENSG00000138613	APH1B	0.222329	-2.16923	2.15e-24	down	3.06	3.62	3.16	0.67	0.4	0.57	3.28	0.546667
ENSG00000138622	HCN4	0.244079	-2.03458	7.6e-24	down	1.4	1.4	1.5	0.37	0.31	0.2	1.43333	0.293333
ENSG00000138639	ARHGAP24	0.323882	-1.62646	2.93e-05	down	0.91	0.76	0.91	0.32	0.17	0.14	0.86	0.21
ENSG00000138641	HERC3	0.205572	-2.28228	1.18e-11	down	4.3	5.42	4.87	1.25	1.4	0.91	4.86333	1.18667
ENSG00000138685	FGF2	0.421342	-1.24694	9.9e-38	down	4.6	4.42	4.34	1.54	1.74	1.45	4.45333	1.57667
ENSG00000138735	PDE5A	0.374645	-1.41641	2.64e-17	down	2.78	2.33	2.85	1.17	1.22	0.81	2.65333	1.06667
ENSG00000138738	PRDM5	0.473005	-1.08007	4.79e-05	down	2.18	1.56	2.06	0.54	0.83	0.45	1.93333	0.606667
ENSG00000138741	TRPC3	0.180706	-2.46828	5.71e-06	down	0.38	0.28	0.5	0.07	0.1	0.07	0.386667	0.08
ENSG00000138798	EGF	0.16328	-2.61458	0.000186877	down	0.18	0.19	0.16	0.07	0.21	0	0.176667	0.0933333
ENSG00000138829	FBN2	0.103306	-3.275	0.0136665	down	0.04	0.24	0.06	0	0	0.01	0.113333	0.00333333
ENSG00000139174	PRICKLE1	0.219469	-2.18791	1.19e-15	down	1.68	1.34	1.29	0.23	0.33	0.21	1.43667	0.256667
ENSG00000139211	AMIGO2	0.132775	-2.91294	6.04e-28	down	2.63	2.33	2.17	0.21	0.32	0.34	2.37667	0.29
ENSG00000139269	INHBE	0.0146118	-6.09672	3.01e-12	down	2.42	1.99	1.81	0	0.02	0.13	2.07333	0.05
ENSG00000139291	TMEM19	0.434245	-1.20342	9.16e-25	down	7.77	6.03	8.1	2.84	2.49	3.15	7.3	2.82667
ENSG00000139344	AMDHD1	0.253512	-1.97987	2.43e-21	down	5.1	5.3	5.53	1.06	1.72	2.24	5.31	1.67333
ENSG00000139364	TMEM132B	0.37136	-1.42911	4.78e-07	down	0.71	0.35	0.43	0.22	0.1	0.13	0.496667	0.15
ENSG00000139445	FOXN4	0.171755	-2.54158	3.62e-08	down	1.13	0.92	0.85	0.2	0.26	0.1	0.966667	0.186667
ENSG00000139567	ACVRL1	0.325058	-1.62123	2.44e-07	down	1.44	0.87	1.46	0.27	0.45	0.54	1.25667	0.42
ENSG00000139631	CSAD	0.452605	-1.14368	1.07e-41	down	22.18	20.1	15.41	7.78	7.35	6.07	19.23	7.06667
ENSG00000139926	FRMD6	0.299648	-1.73866	1.44e-56	down	6.66	7.48	7.83	2.94	2.7	2.64	7.32333	2.76
ENSG00000139946	PELI2	0.10435	-3.2605	7.27e-17	down	0.85	0.69	0.75	0.03	0.08	0.08	0.763333	0.0633333
ENSG00000139971	ARMH4	0.461658	-1.1151	0.000709126	down	1.12	0.67	0.67	0.21	0.23	0.14	0.82	0.193333
ENSG00000139988	RDH12	0.210318	-2.24935	0.00331203	down	0.71	0.85	0.56	0	0.12	0.13	0.706667	0.0833333
ENSG00000139998	RAB15	0.343898	-1.53995	1.59e-59	down	11.29	11.19	12.71	3.23	3.79	4.07	11.73	3.69667
ENSG00000140022	STON2	0.453878	-1.13962	6.63e-10	down	3.35	3.59	2.55	1.31	1.68	0.99	3.16333	1.32667
ENSG00000140044	JDP2	0.174451	-2.5191	4.41e-105	down	20.33	20.89	19.49	3.48	3.25	2.87	20.2367	3.2
ENSG00000140092	FBLN5	0.170958	-2.54829	1.66e-18	down	2.2	2.27	2.92	0.53	0.43	0.38	2.46333	0.446667
ENSG00000140254	DUOXA1	0.468762	-1.09307	0.000170676	down	2.11	1.59	2.37	0.67	0.85	1.12	2.02333	0.88
ENSG00000140279	DUOX2	0.363572	-1.45969	2.92e-08	down	0.62	1.18	0.83	0.24	0.17	0.29	0.876667	0.233333
ENSG00000140297	GCNT3	0.475488	-1.07252	0.000187818	down	1.49	1.61	1.35	0.57	0.34	0.38	1.48333	0.43
ENSG00000140382	HMG20A	0.464522	-1.10618	3.42e-71	down	21.75	21.73	22.38	9.99	8.28	10.25	21.9533	9.50667
ENSG00000140443	IGF1R	0.36573	-1.45115	1.49e-80	down	4.38	5.61	6.53	2.51	2.11	1.93	5.50667	2.18333
ENSG00000140450	ARRDC4	0.467199	-1.09789	3e-97	down	23.91	24.14	24.52	9.94	8.77	9.72	24.19	9.47667
ENSG00000140459	CYP11A1	0.193578	-2.36901	0.00174821	down	0.62	0.32	0.64	0.11	0.13	0.07	0.526667	0.103333
ENSG00000140470	ADAMTS17	0.415579	-1.26681	3.37e-14	down	2.49	2.36	2.28	1.32	1.17	1.21	2.37667	1.23333
ENSG00000140478	GOLGA6D	0.146589	-2.77015	2.22e-05	down	0.42	0.28	0.69	0.02	0.08	0.07	0.463333	0.0566667
ENSG00000140481	CCDC33	0.0292272	-5.09654	0.000637836	down	0.6	0.67	0.4	0	0	0	0.556667	0
ENSG00000140538	NTRK3	0.0777149	-3.68566	0.021962	down	0.14	0.05	0.11	0	0.13	0	0.1	0.0433333
ENSG00000140543	DET1	0.401312	-1.3172	1.1e-05	down	2.79	9.47	1.96	1.28	0.37	0.53	4.74	0.726667
ENSG00000140678	ITGAX	0.0832654	-3.58614	3.82e-83	down	6.87	7.15	7.17	0.43	0.83	0.66	7.06333	0.64
ENSG00000140798	ABCC12	0.049006	-4.3509	0.0118208	down	0.08	0.1	0.02	0	0	0	0.0666667	0
ENSG00000140986	RPL3L	0.210135	-2.25061	0.000136513	down	1.1	0.77	1.1	0.14	0.24	0.08	0.99	0.153333
ENSG00000141068	KSR1	0.499615	-1.00111	1.78e-43	down	13.2	12.17	12.58	6.34	4.6	6.09	12.65	5.67667
ENSG00000141179	PCTP	0.462928	-1.11114	1.05e-35	down	18.38	18.35	19.8	7.45	7.26	7.06	18.8433	7.25667
ENSG00000141314	RHBDL3	0.333758	-1.58312	6.17e-21	down	3.1	3.7	3.17	0.69	1.08	0.69	3.32333	0.82
ENSG00000141505	ASGR1	0.27051	-1.88625	1.28e-10	down	4.47	7.69	5.25	1.43	1.34	1.1	5.80333	1.29
ENSG00000141524	TMC6	0.436025	-1.19752	3e-222	down	88.37	80.57	81.57	30.12	29.37	36.53	83.5033	32.0067
ENSG00000141574	SECTM1	0.333797	-1.58296	5.45e-07	down	2.53	2.49	2.36	1	0.91	0.48	2.46	0.796667
ENSG00000141576	RNF157	0.338501	-1.56277	1.59e-06	down	1.18	1.26	0.99	0.15	0.27	1.31	1.14333	0.576667
ENSG00000141655	TNFRSF11A	0.4108	-1.28349	6.46e-08	down	1.52	0.85	0.69	0.43	0.34	0.2	1.02	0.323333
ENSG00000141665	FBXO15	0.380315	-1.39473	0.0133088	down	1.16	0.76	0.96	0.42	0.44	0.89	0.96	0.583333
ENSG00000141682	PMAIP1	0.376519	-1.4092	6.7e-292	down	143.76	133.36	133.85	44.71	43.63	43.27	136.99	43.87
ENSG00000141854	MISP3	0.454738	-1.13689	6.97e-06	down	3.57	4.5	4.31	1.65	1.47	1.44	4.12667	1.52
ENSG00000142166	IFNAR1	0.425132	-1.23402	2.56e-72	down	12.38	12.41	15.21	5.54	5.41	4.8	13.3333	5.25
ENSG00000142192	APP	0.431224	-1.21349	0	down	201.17	191.76	191.78	72.88	68.29	73.13	194.903	71.4333
ENSG00000142273	CBLC	0.402468	-1.31305	2.89e-20	down	15.33	11.81	13.34	5.4	4.9	7.04	13.4933	5.78
ENSG00000142279	WTIP	0.488761	-1.0328	3.32e-19	down	9.3	8.45	7.71	3.11	2.33	2.66	8.48667	2.7
ENSG00000142303	ADAMTS10	0.347516	-1.52485	5.49e-29	down	6.63	6.45	7.76	3.26	2.75	3.09	6.94667	3.03333
ENSG00000142405	NLRP12	0.182873	-2.45108	0.0015728	down	0.26	0.26	0.23	0.02	0.06	0.06	0.25	0.0466667
ENSG00000142449	FBN3	0.314563	-1.66858	2.47e-36	down	3.8	3.86	2.03	0.88	1.25	0.54	3.23	0.89
ENSG00000142512	SIGLEC10	0.22344	-2.16204	0.0169168	down	0.42	0.16	0.23	0.05	0.06	0	0.27	0.0366667
ENSG00000142552	RCN3	0.134872	-2.89033	0.00038887	down	0.75	1.02	1.51	0.29	0.14	0	1.09333	0.143333
ENSG00000142619	PADI3	0.130246	-2.94069	5.5e-27	down	2.49	2.32	2.45	0.28	0.2	0.32	2.42	0.266667
ENSG00000142623	PADI1	0.0471815	-4.40563	0.000155117	down	0.41	0.32	0.42	0	0	0.05	0.383333	0.0166667
ENSG00000142627	EPHA2	0.421436	-1.24661	0	down	328.97	322.66	325.04	122.22	115.92	118	325.557	118.713
ENSG00000142871	CCN1	0.156368	-2.67698	0	down	67.58	73.88	73.43	9.17	8.91	9.92	71.63	9.33333
ENSG00000142910	TINAGL1	0.486659	-1.03902	3.95e-193	down	119.72	120.84	114.22	49.54	50.77	50.43	118.26	50.2467
ENSG00000142959	BEST4	0.495682	-1.01251	0.0165315	down	0.85	0.57	0.65	0.24	0.4	0.21	0.69	0.283333
ENSG00000143001	TMEM61	0.341933	-1.54821	1.09e-06	down	3.52	2.73	4.12	1.34	0.67	0.96	3.45667	0.99
ENSG00000143013	LMO4	0.396539	-1.33447	9.47e-58	down	27.87	31.56	27.91	10.13	9.41	11.84	29.1133	10.46
ENSG00000143036	SLC44A3	0.369382	-1.43681	2.22e-18	down	6.77	6.14	7.62	2.26	2	2.07	6.84333	2.11
ENSG00000143061	IGSF3	0.173748	-2.52493	0	down	18.93	18.43	18.81	2.64	2.83	3.01	18.7233	2.82667
ENSG00000143167	GPA33	0.103256	-3.2757	0.00215463	down	0.24	0.27	0.23	0.02	0	0.05	0.246667	0.0233333
ENSG00000143195	ILDR2	0.113666	-3.13712	9.18e-62	down	2.75	3.2	2.51	0.35	0.17	0.21	2.82	0.243333
ENSG00000143341	HMCN1	0.196678	-2.34609	8.41e-21	down	0.59	1.05	0.86	0.07	0.29	0.38	0.833333	0.246667
ENSG00000143355	LHX9	0.143027	-2.80564	0.00157277	down	0.33	0.33	0.28	0.05	0	0.08	0.313333	0.0433333
ENSG00000143363	PRUNE1	0.471654	-1.0842	4.65e-26	down	11.54	12.76	9.78	3.94	4.89	4.1	11.36	4.31
ENSG00000143502	SUSD4	0.212659	-2.23338	1.18e-14	down	3.01	3.27	2.13	0.51	0.21	1.18	2.80333	0.633333
ENSG00000143507	DUSP10	0.466011	-1.10156	9.14e-06	down	2.46	1.87	2.2	0.86	0.68	0.77	2.17667	0.77
ENSG00000143603	KCNN3	0.496433	-1.01033	0.000432914	down	0.34	0.26	0.38	0.4	0.11	0.18	0.326667	0.23
ENSG00000143631	FLG	0.168536	-2.56887	1.43e-05	down	0.13	0.17	0.06	0.01	0.02	0.01	0.12	0.0133333
ENSG00000143641	GALNT2	0.330324	-1.59804	1.28e-295	down	37.08	37.15	37.4	10.64	9.63	11.08	37.21	10.45
ENSG00000143847	PPFIA4	0.482378	-1.05176	4.35e-11	down	3.04	2.01	4.56	1.15	0.88	1.53	3.20333	1.18667
ENSG00000143851	PTPN7	0.173018	-2.53101	4.75e-06	down	1.52	0.92	0.58	0.04	0.07	0.36	1.00667	0.156667
ENSG00000143882	ATP6V1C2	0.372069	-1.42636	1.52e-16	down	6.46	5.59	6.25	1.4	1.34	1.14	6.1	1.29333
ENSG00000144455	SUMF1	0.49164	-1.02433	1.64e-30	down	17	18.07	19.09	7.41	8.56	7.79	18.0533	7.92
ENSG00000144481	TRPM8	0.172599	-2.5345	0.0153409	down	1.71	0.61	0.64	0.01	0.03	0	0.986667	0.0133333
ENSG00000144583	MARCHF4	0.161088	-2.63408	1.39e-05	down	0.18	0.41	0.32	0.06	0.05	0.01	0.303333	0.04
ENSG00000144596	GRIP2	0.184805	-2.43592	2.68e-19	down	1.18	1.1	1.12	0.13	0.19	0.25	1.13333	0.19
ENSG00000144648	ACKR2	0.158609	-2.65645	0.00347337	down	0.37	0.51	0.59	0	0.05	0.04	0.49	0.03
ENSG00000144649	GASK1A	0.289401	-1.78886	0.000377275	down	0.6	0.75	0.82	0.16	0.11	0.1	0.723333	0.123333
ENSG00000144668	ITGA9	0.228364	-2.13059	2.69e-21	down	1.22	0.97	1.17	0.27	0.16	0.19	1.12	0.206667
ENSG00000144677	CTDSPL	0.476845	-1.06841	1.59e-37	down	10.67	13.08	10.68	6.1	6.52	5.74	11.4767	6.12
ENSG00000144749	LRIG1	0.384947	-1.37727	3.08e-18	down	2.55	2.67	2.62	1.35	0.8	2.27	2.61333	1.47333
ENSG00000144802	NFKBIZ	0.475552	-1.07232	5.39e-10	down	4.29	3.36	2.69	1.19	1.05	0.92	3.44667	1.05333
ENSG00000144821	MYH15	0.413175	-1.27518	5.65e-108	down	9.95	11.17	9.68	3.39	3.38	3.79	10.2667	3.52
ENSG00000144834	TAGLN3	0.2347	-2.09111	3.06e-07	down	4.95	6.6	4.56	0.94	0.87	0.89	5.37	0.9
ENSG00000144843	ADPRH	0.323311	-1.62901	2.08e-06	down	1.13	1.36	0.87	0.18	0.28	0.2	1.12	0.22
ENSG00000144893	MED12L	0.447952	-1.15858	4.28e-36	down	3.74	4.24	3.66	1.42	1.29	1.4	3.88	1.37
ENSG00000145103	ILDR1	0.362412	-1.4643	2.65e-08	down	1.68	1.94	1.58	0.51	0.46	0.66	1.73333	0.543333
ENSG00000145147	SLIT2	0.266068	-1.91013	3.64e-21	down	1.77	1.35	1.37	0.25	0.63	0.5	1.49667	0.46
ENSG00000145246	ATP10D	0.270303	-1.88735	1.12e-49	down	3.41	4.15	3.72	1.18	1.39	1.01	3.76	1.19333
ENSG00000145536	ADAMTS16	0.316137	-1.66138	1.81e-12	down	1.47	1.22	1.28	0.38	0.34	0.4	1.32333	0.373333
ENSG00000145675	PIK3R1	0.438424	-1.1896	1.55e-21	down	3.49	2.65	3.32	1.69	0.94	1.25	3.15333	1.29333
ENSG00000145703	IQGAP2	0.335088	-1.57739	2.15e-11	down	1.65	2.66	1.37	0.65	0.54	0.82	1.89333	0.67
ENSG00000145777	TSLP	0.0169654	-5.88126	1.89e-05	down	0.44	0.17	0.25	0	0	0	0.286667	0
ENSG00000145832	SLC25A48	0.136626	-2.8717	3.76e-13	down	3.71	3.48	4.51	0.62	0.4	0.22	3.9	0.413333
ENSG00000145861	C1QTNF2	0.0500442	-4.32065	0.00271423	down	0.14	0.27	0.18	0.02	0	0	0.196667	0.00666667
ENSG00000145920	CPLX2	0.31791	-1.65331	0.000889245	down	0.41	1.11	1.54	0.14	0.22	0.05	1.02	0.136667
ENSG00000145934	TENM2	0.0378555	-4.72335	0.00301159	down	0.03	0.04	0.03	0	0	0	0.0333333	0
ENSG00000145949	MYLK4	0.377466	-1.40558	0.0222962	down	0.11	0.17	0.2	0.09	0.03	0.03	0.16	0.05
ENSG00000146005	PSD2	0.272642	-1.87492	4.56e-12	down	1.46	0.98	1.13	0.27	0.25	0.3	1.19	0.273333
ENSG00000146070	PLA2G7	0.365478	-1.45214	3.87e-10	down	3.24	2.9	3.29	0.81	1.04	1.1	3.14333	0.983333
ENSG00000146090	RASGEF1C	0.40922	-1.28905	0.000398535	down	1.01	1.9	1.55	0.3	0.98	0.4	1.48667	0.56
ENSG00000146192	FGD2	0.271081	-1.88321	0.0233952	down	0.39	0.22	0.09	0.07	0.04	0.04	0.233333	0.05
ENSG00000146242	TPBG	0.452447	-1.14418	3.57e-47	down	17.47	20.29	20.85	7.94	7.44	6.77	19.5367	7.38333
ENSG00000146250	PRSS35	0.191016	-2.38823	2.25e-09	down	1.36	1.44	1.12	0.1	0.2	0.34	1.30667	0.213333
ENSG00000146267	FAXC	0.4874	-1.03682	9.28e-05	down	2.35	1.99	3.28	1.38	0.62	2.17	2.54	1.39
ENSG00000146592	CREB5	0.175228	-2.5127	2.34e-14	down	1.12	0.97	1.06	0.44	0.07	0.4	1.05	0.303333
ENSG00000146674	IGFBP3	0.209235	-2.2568	0.00280844	down	0.39	0.35	0.38	0.02	0.08	0.13	0.373333	0.0766667
ENSG00000147003	CLTRN	0.195403	-2.35548	0.00443728	down	0.45	0.31	0.99	0.12	0.11	0.05	0.583333	0.0933333
ENSG00000147041	SYTL5	0.131744	-2.92419	1.2e-05	down	0.45	0.26	0.17	0.04	0.02	0.04	0.293333	0.0333333
ENSG00000147234	FRMPD3	0.113995	-3.13296	1.41e-18	down	0.65	0.7	0.69	0.07	0.05	0.09	0.68	0.07
ENSG00000147251	DOCK11	0.357512	-1.48394	1.05e-05	down	0.41	0.56	0.49	0.23	0.1	0.31	0.486667	0.213333
ENSG00000147257	GPC3	0.107239	-3.2211	4.9e-08	down	0.98	1.61	0.79	0.09	0.27	0.34	1.12667	0.233333
ENSG00000147394	ZNF185	0.365637	-1.45152	1.86e-88	down	13.55	13.78	14.53	4.53	4.11	4.72	13.9533	4.45333
ENSG00000147650	LRP12	0.403305	-1.31006	3.19e-26	down	6.85	5.62	5.37	2.49	1.78	2.06	5.94667	2.11
ENSG00000147862	NFIB	0.408417	-1.29189	3.68e-07	down	1.52	0.96	1	0.34	0.23	0.28	1.16	0.283333
ENSG00000148057	IDNK	0.442982	-1.17468	0.000350773	down	3.87	6.13	3.97	2.4	1.29	1.54	4.65667	1.74333
ENSG00000148229	POLE3	0.344118	-1.53903	7.39e-155	down	55.8	50.78	50.67	17.83	17.39	18.88	52.4167	18.0333
ENSG00000148346	LCN2	0.192879	-2.37424	3.21e-05	down	2.02	2.79	3.68	0.8	0.21	0.38	2.83	0.463333
ENSG00000148357	HMCN2	0.237997	-2.07099	1.17e-05	down	0.19	0.74	0.67	0.11	0.03	0.18	0.533333	0.106667
ENSG00000148358	GPR107	0.453885	-1.1396	8.03e-168	down	30.07	23.5	24.16	9.75	9.05	9.36	25.91	9.38667
ENSG00000148488	ST8SIA6	0.391288	-1.3537	0.00136648	down	0.18	0.35	0.43	0.13	0.06	0.23	0.32	0.14
ENSG00000148677	ANKRD1	0.106399	-3.23244	0.0156171	down	0.13	0.27	0.31	0.03	0	0.03	0.236667	0.02
ENSG00000148700	ADD3	0.369008	-1.43827	9.22e-132	down	22.66	40.11	36.64	7.54	7.33	8.1	33.1367	7.65667
ENSG00000148832	PAOX	0.412116	-1.27888	0.000110301	down	1.44	2.59	2.44	0.51	1.24	0.88	2.15667	0.876667
ENSG00000148841	ITPRIP	0.366397	-1.44852	7.86e-123	down	13.78	13.24	13	3.93	3.87	4.22	13.34	4.00667
ENSG00000149256	TENM4	0.0698172	-3.84027	0.00205594	down	0.04	0.11	0.12	0.02	0	0	0.09	0.00666667
ENSG00000149294	NCAM1	0.0578734	-4.11096	6.9e-17	down	1.35	1.45	1.19	0.01	0.46	0.2	1.33	0.223333
ENSG00000149380	P4HA3	0.371821	-1.42732	4.54e-05	down	1.36	1.37	1.23	0.4	0.48	0.26	1.32	0.38
ENSG00000149557	FEZ1	0.219874	-2.18525	2.09e-13	down	4.72	5.97	5.2	0.9	0.38	1.69	5.29667	0.99
ENSG00000149926	TLCD3B	0.27395	-1.86802	0.00197575	down	1.01	1.27	0.8	0.23	0.1	0.3	1.02667	0.21
ENSG00000150510	FAM124A	0.425386	-1.23316	1.09e-08	down	1.83	1.64	1.7	0.48	0.75	0.69	1.72333	0.64
ENSG00000150556	LYPD6B	0.483685	-1.04786	3.57e-11	down	10.11	9.4	9.33	3.7	2.96	3.7	9.61333	3.45333
ENSG00000150636	CCDC102B	0.169469	-2.56091	0.0178906	down	0.92	0.41	1.08	0.15	0.05	0	0.803333	0.0666667
ENSG00000150687	PRSS23	0.0704751	-3.82674	4.66e-35	down	3.31	2.79	2.97	0.26	0.11	0.09	3.02333	0.153333
ENSG00000150873	C2orf50	0.455541	-1.13435	0.00267726	down	0.28	0.24	0.27	0.07	0.15	0.08	0.263333	0.1
ENSG00000151012	SLC7A11	0.251511	-1.9913	0	down	22.17	21.47	21.2	4.73	5.59	4.83	21.6133	5.05
ENSG00000151025	GPR158	0.350074	-1.51427	3.21e-11	down	2.02	1.4	1.72	0.73	0.67	0.37	1.71333	0.59
ENSG00000151067	CACNA1C	0.0846152	-3.56294	3.42e-13	down	0.6	0.55	0.75	0.15	0.06	0.06	0.633333	0.09
ENSG00000151090	THRB	0.340786	-1.55306	3.35e-11	down	1.83	0.9	1.22	0.29	0.93	0.57	1.31667	0.596667
ENSG00000151136	BTBD11	0.455575	-1.13424	9.43e-26	down	6.25	5.92	4.43	1.88	1.97	2.25	5.53333	2.03333
ENSG00000151364	KCTD14	0.468278	-1.09456	1.22e-19	down	11.73	11.91	11.96	4.89	4.66	4.49	11.8667	4.68
ENSG00000151376	ME3	0.190599	-2.39139	0.000658927	down	0.52	0.45	0.8	0	0.11	0.2	0.59	0.103333
ENSG00000151572	ANO4	0.388173	-1.36523	6.71e-09	down	2.13	3.17	1.44	0.7	1.03	0.49	2.24667	0.74
ENSG00000151617	EDNRA	0.446989	-1.16169	1.57e-05	down	0.97	1.82	1.2	0.46	0.38	0.88	1.33	0.573333
ENSG00000151623	NR3C2	0.408908	-1.29015	0.00107753	down	0.73	0.39	0.68	0.12	0.22	0.08	0.6	0.14
ENSG00000151693	ASAP2	0.47267	-1.0811	1.18e-81	down	15.72	16.62	16.08	7.99	7.41	6.71	16.14	7.37
ENSG00000152078	TLCD4	0.333996	-1.5821	3.01e-41	down	3.52	3.32	3.24	0.93	1.02	0.84	3.36	0.93
ENSG00000152291	TGOLN2	0.468932	-1.09255	2.09e-152	down	22.05	21.16	20.91	8.13	7.44	8.05	21.3733	7.87333
ENSG00000152292	SH2D6	0.250249	-1.99857	0.0210402	down	0.42	0.2	0.38	0.24	0.07	0	0.333333	0.103333
ENSG00000152315	KCNK13	0.468982	-1.0924	2.88e-06	down	1.83	1.97	2.67	1	0.76	0.89	2.15667	0.883333
ENSG00000152377	SPOCK1	0.275017	-1.86241	1.9e-07	down	3.12	0.71	1.21	0.39	0.18	0.41	1.68	0.326667
ENSG00000152582	SPEF2	0.492048	-1.02313	0.000130775	down	1.41	1.19	1.19	0.64	1.19	0.36	1.26333	0.73
ENSG00000152767	FARP1	0.426789	-1.2284	3.67e-117	down	10.33	12.54	13.65	6.58	6.44	4.6	12.1733	5.87333
ENSG00000152784	PRDM8	0.370157	-1.43379	0.00304729	down	0.31	1.57	0.39	0.54	0.1	0.37	0.756667	0.336667
ENSG00000152926	ZNF117	0.492164	-1.02279	1.06e-09	down	1.46	1.58	1.34	0.58	0.43	0.6	1.46	0.536667
ENSG00000153132	CLGN	0.31495	-1.6668	2.71e-17	down	3.02	3.81	3.61	1.04	0.8	0.92	3.48	0.92
ENSG00000153147	SMARCA5	0.354169	-1.49749	0	down	32.52	33.72	32.17	9.76	12.69	9.3	32.8033	10.5833
ENSG00000153165	RGPD3	0.499673	-1.00094	0.0183534	down	0.21	0.2	0.21	0.1	0.08	0.07	0.206667	0.0833333
ENSG00000153208	MERTK	0.422652	-1.24246	2.2e-24	down	7.02	5.47	5.8	3.94	2.71	1.82	6.09667	2.82333
ENSG00000153233	PTPRR	0.100403	-3.31612	0.000339046	down	0.33	0.74	0.38	0.09	0.03	0.09	0.483333	0.07
ENSG00000153246	PLA2R1	0.364544	-1.45584	4.12e-05	down	0.38	0.18	0.21	0.08	0.06	0.1	0.256667	0.08
ENSG00000153363	LINC00467	0.440825	-1.18172	2.46e-23	down	21.1	24.65	23.14	5.43	5.71	5.07	22.9633	5.40333
ENSG00000153563	CD8A	0.496846	-1.00913	0.0181366	down	0.79	0.5	0.94	0.37	0.14	0.38	0.743333	0.296667
ENSG00000153684	GOLGA8F	0.0356041	-4.81181	0.00332257	down	0.1	0.19	0.07	0	0	0	0.12	0
ENSG00000153790	C7orf31	0.415972	-1.26544	0.000115982	down	1.86	2.28	1.42	0.42	0.25	0.25	1.85333	0.306667
ENSG00000153885	KCTD15	0.30183	-1.72819	8.65e-129	down	22.1	20.93	21.86	6.16	6.71	6.53	21.63	6.46667
ENSG00000153904	DDAH1	0.222898	-2.16554	4.84e-121	down	11.57	11.32	11.18	2.08	2.11	2.18	11.3567	2.12333
ENSG00000153930	ANKFN1	0.3854	-1.37557	0.00388188	down	0.22	0.4	0.29	0.27	0.19	0.18	0.303333	0.213333
ENSG00000153956	CACNA2D1	0.0270928	-5.20595	8.69e-05	down	0.31	0.24	0.09	0	0.01	0	0.213333	0.00333333
ENSG00000153993	SEMA3D	0.182115	-2.45708	9.41e-14	down	0.93	1	1.24	0.27	0.17	0.15	1.05667	0.196667
ENSG00000154059	IMPACT	0.458681	-1.12444	2.43e-68	down	17.83	17.61	18.71	6.84	7.18	6.74	18.05	6.92
ENSG00000154133	ROBO4	0.130766	-2.93494	0.0126322	down	0.15	0.36	0.19	0.02	0.01	0	0.233333	0.01
ENSG00000154134	ROBO3	0.458486	-1.12505	7.85e-39	down	29.85	28.01	31.1	13.37	12.42	10.54	29.6533	12.11
ENSG00000154175	ABI3BP	0.174992	-2.51464	0.001172	down	0.61	0.45	0.28	0.28	0.02	0.51	0.446667	0.27
ENSG00000154258	ABCA9	0.338991	-1.56068	0.016131	down	0.33	0.14	0.08	0.04	0.02	0.05	0.183333	0.0366667
ENSG00000154319	FAM167A	0.309697	-1.69107	8.19e-38	down	4.63	4.73	4.93	1.19	1.41	1.25	4.76333	1.28333
ENSG00000154478	GPR26	0.0249481	-5.32492	0.000315685	down	0.06	0.02	0.05	0	0	0	0.0433333	0
ENSG00000154764	WNT7A	0.174941	-2.51506	1.78e-05	down	0.43	0.3	0.42	0.02	0.75	0.03	0.383333	0.266667
ENSG00000154917	RAB6B	0.459494	-1.12188	1.45e-72	down	23.81	20.63	19.45	8.2	6.74	6.4	21.2967	7.11333
ENSG00000155085	AK9	0.454896	-1.13639	0.000132832	down	1.78	1.47	1.8	0.97	0.49	1.23	1.68333	0.896667
ENSG00000155158	TTC39B	0.372574	-1.4244	1.23e-36	down	3.56	3.45	2.92	0.89	0.88	1.32	3.31	1.03
ENSG00000155304	HSPA13	0.304387	-1.71602	5.13e-143	down	19.66	20.59	18.39	4.91	4.69	5.37	19.5467	4.99
ENSG00000155367	PPM1J	0.498931	-1.00309	1.29e-11	down	6.99	7.07	6	2.54	2.54	2.76	6.68667	2.61333
ENSG00000155592	ZKSCAN2	0.456291	-1.13197	2.58e-47	down	6.78	6.94	6.09	2.66	2.58	2.44	6.60333	2.56
ENSG00000155629	PIK3AP1	0.373751	-1.41985	9.33e-21	down	3.01	3.03	3.01	0.74	1.11	1.1	3.01667	0.983333
ENSG00000155760	FZD7	0.367532	-1.44406	1.48e-46	down	7.55	6.71	7.6	2.4	2.38	1.94	7.28667	2.24
ENSG00000155849	ELMO1	0.170551	-2.55173	0.00542298	down	0.36	0.36	0.35	0.08	0.02	0.02	0.356667	0.04
ENSG00000155918	RAET1L	0.160985	-2.63501	7.26e-15	down	3.1	4.87	5.17	0.31	1.17	0.69	4.38	0.723333
ENSG00000155926	SLA	0.0790605	-3.6609	0.0205645	down	0.15	0.44	0.45	0	0.02	0	0.346667	0.00666667
ENSG00000155962	CLIC2	0.269718	-1.89048	0.0190278	down	0.17	0.38	0.54	0.02	0.08	0.07	0.363333	0.0566667
ENSG00000156017	CARNMT1	0.313252	-1.6746	1.98e-84	down	13.99	17.5	17.8	6.18	3.96	5.14	16.43	5.09333
ENSG00000156162	DPY19L4	0.445246	-1.16733	1.6e-78	down	14.75	17.32	16.94	6.71	6.88	5.07	16.3367	6.22
ENSG00000156298	TSPAN7	0.303495	-1.72026	1.81e-14	down	5.13	4.1	4.82	1.47	1.06	1	4.68333	1.17667
ENSG00000156453	PCDH1	0.470987	-1.08624	1.27e-57	down	16.04	14.13	14.73	5.97	5.45	5.76	14.9667	5.72667
ENSG00000156509	FBXO43	0.21926	-2.18928	0.00404105	down	0.25	0.22	0.28	0.02	0.08	0.07	0.25	0.0566667
ENSG00000156510	HKDC1	0.190971	-2.38858	4.11e-19	down	2.83	2.34	1.89	0.61	0.23	0.73	2.35333	0.523333
ENSG00000157064	NMNAT2	0.305995	-1.70842	0.00502566	down	0.15	0.69	0.14	0.04	0.04	0.06	0.326667	0.0466667
ENSG00000157087	ATP2B2	0.252356	-1.98647	0.00437233	down	0.22	0.14	0.12	0.04	0.01	0.03	0.16	0.0266667
ENSG00000157111	TMEM171	0.437451	-1.19281	2.02e-07	down	5.58	5.83	5.92	2.55	1.36	2.46	5.77667	2.12333
ENSG00000157168	NRG1	0.431767	-1.21167	0.0208534	down	0.5	0.58	0.48	0.41	0.26	0.32	0.52	0.33
ENSG00000157240	FZD1	0.375613	-1.41268	4.46e-12	down	1.05	1.07	1.07	0.37	0.36	0.27	1.06333	0.333333
ENSG00000157388	CACNA1D	0.0585603	-4.09393	1.77e-42	down	2.68	4.14	4.26	0.17	0.28	0.2	3.69333	0.216667
ENSG00000157429	ZNF19	0.476622	-1.06908	8.13e-05	down	2.19	2.65	3.68	0.6	0.83	0.9	2.84	0.776667
ENSG00000157510	AFAP1L1	0.22801	-2.13283	1.13e-75	down	10.84	9.1	6.62	1.97	2.35	1.38	8.85333	1.9
ENSG00000157514	TSC22D3	0.16208	-2.62523	1.7e-269	down	52.58	51.97	55.51	7.19	8.07	7.61	53.3533	7.62333
ENSG00000157540	DYRK1A	0.496867	-1.00907	2.08e-97	down	25.87	24.8	26.69	10.66	10.15	10.39	25.7867	10.4
ENSG00000157601	MX1	0.452889	-1.14277	0.00919378	down	1.1	0.42	0.56	0.19	0.17	0.19	0.693333	0.183333
ENSG00000157613	CREB3L1	0.261696	-1.93403	4.32e-05	down	0.69	0.79	0.84	0.24	0.14	0.11	0.773333	0.163333
ENSG00000157693	TMEM268	0.384378	-1.3794	7.84e-41	down	8.8	8.18	7.45	2.6	2.63	2.42	8.14333	2.55
ENSG00000157782	CABP1	0.26891	-1.8948	0.00764794	down	0.58	0.52	1.01	0.13	0.14	0.12	0.703333	0.13
ENSG00000157890	MEGF11	0.426695	-1.22872	2.68e-09	down	4.19	1.84	3.2	0.95	1.71	0.9	3.07667	1.18667
ENSG00000158008	EXTL1	0.136634	-2.87161	0.00384899	down	0.36	0.12	0.14	0.02	0.01	0.01	0.206667	0.0133333
ENSG00000158055	GRHL3	0.348138	-1.52227	5.53e-09	down	2.15	1.67	1.72	0.55	0.65	0.52	1.84667	0.573333
ENSG00000158079	PTPDC1	0.412022	-1.27921	3.93e-53	down	8.47	9.33	8.15	3.07	3.69	3.32	8.65	3.36
ENSG00000158164	TMSB15A	0.241518	-2.0498	1.15e-13	down	12.89	12.21	13.48	2.27	3.08	2.52	12.86	2.62333
ENSG00000158186	MRAS	0.460424	-1.11897	3.37e-38	down	9.47	10.26	10.47	6.69	4.07	4.13	10.0667	4.96333
ENSG00000158427	TMSB15B	0.169242	-2.56284	7.06e-06	down	2.02	1.75	1.9	0.44	0.2	0.07	1.89	0.236667
ENSG00000158486	DNAH3	0.298081	-1.74622	0.000223205	down	0.22	0.14	0.16	0.07	0.02	0.05	0.173333	0.0466667
ENSG00000158769	F11R	0.391058	-1.35454	9.7e-238	down	61.43	52.87	51.78	18.42	21.95	20.12	55.36	20.1633
ENSG00000158966	CACHD1	0.384805	-1.3778	7.11e-64	down	8.24	7.79	7.45	2.61	2.44	2.54	7.82667	2.53
ENSG00000159167	STC1	0.0426495	-4.55133	0.0060767	down	0.04	0.11	0.13	0	0	0	0.0933333	0
ENSG00000159217	IGF2BP1	0.242643	-2.04309	8.4e-07	down	0.55	0.43	0.21	0.2	0.03	0.07	0.396667	0.1
ENSG00000159289	GOLGA6A	0.13149	-2.92698	8.54e-07	down	0.57	0.81	1.07	0.06	0.45	0	0.816667	0.17
ENSG00000159307	SCUBE1	0.43814	-1.19054	1.53e-33	down	5.85	4.26	5.89	1.74	1.27	1.36	5.33333	1.45667
ENSG00000159339	PADI4	0.195211	-2.35689	0.00148868	down	1.36	1.09	0.37	0.42	0.07	0.08	0.94	0.19
ENSG00000159450	TCHH	0.0858986	-3.54122	2.17e-06	down	0.26	0.2	0.15	0.01	0.04	0	0.203333	0.0166667
ENSG00000159461	AMFR	0.483264	-1.04912	7.72e-09	down	30.55	32.3	28.78	11.53	12.8	16.22	30.5433	13.5167
ENSG00000159625	DRC7	0.464071	-1.10758	0.0191389	down	1.33	1.28	0.36	0.2	0.19	0.19	0.99	0.193333
ENSG00000159784	FAM131B	0.120794	-3.04937	5.64e-12	down	0.78	0.73	0.98	0.08	0.06	0.09	0.83	0.0766667
ENSG00000160113	NR2F6	0.492496	-1.02182	0.00887676	down	0.78	1.08	1.13	0.47	0.48	0.3	0.996667	0.416667
ENSG00000160145	KALRN	0.411433	-1.28127	1.98e-15	down	4.03	3.13	3.91	1.22	1.32	1.44	3.69	1.32667
ENSG00000160219	GAB3	0.316905	-1.65788	0.005125	down	0.32	0.5	0.15	0.14	0.01	0.07	0.323333	0.0733333
ENSG00000160284	SPATC1L	0.319554	-1.64587	0.000445627	down	1	2.43	1.75	0.44	0.51	0.37	1.72667	0.44
ENSG00000160323	ADAMTS13	0.423385	-1.23996	5.56e-30	down	5.69	6.48	5.87	1.97	2.05	2.67	6.01333	2.23
ENSG00000160460	SPTBN4	0.323736	-1.62711	1.66e-19	down	5.82	4.85	6.49	1.27	1.49	1.69	5.72	1.48333
ENSG00000160678	S100A1	0.412642	-1.27704	1.16e-06	down	3.7	6.7	4.86	1.58	1.1	1.52	5.08667	1.4
ENSG00000160746	ANO10	0.485788	-1.0416	2.48e-19	down	7	9.07	8.03	3.04	2.7	2.65	8.03333	2.79667
ENSG00000160838	LRRC71	0.136288	-2.87526	0.0142946	down	0.36	0.53	0.49	0.08	0	0	0.46	0.0266667
ENSG00000160862	AZGP1	0.105212	-3.24863	3.55e-08	down	1.9	1.51	2.82	0.35	0.34	0.26	2.07667	0.316667
ENSG00000160951	PTGER1	0.0656988	-3.92799	0.00939392	down	0.26	0.36	0.2	0	0	0.05	0.273333	0.0166667
ENSG00000160963	COL26A1	0.194101	-2.36512	1.1e-06	down	1.22	1.11	0.64	0.1	0.12	0.1	0.99	0.106667
ENSG00000160991	ORAI2	0.436073	-1.19736	3.52e-29	down	2.94	2.98	3.34	1	0.73	0.89	3.08667	0.873333
ENSG00000161040	FBXL13	0.373978	-1.41898	0.0203095	down	0.44	0.46	0.45	0.17	0.15	0.39	0.45	0.236667
ENSG00000161270	NPHS1	0.239826	-2.05994	1.39e-12	down	1.18	1.78	2.02	0.3	0.58	0.45	1.66	0.443333
ENSG00000161405	IKZF3	0.409434	-1.2883	0.00708952	down	0.16	0.13	0.21	0.14	0.05	0.03	0.166667	0.0733333
ENSG00000161681	SHANK1	0.220294	-2.18249	8.35e-37	down	3.44	4.26	4.33	0.67	0.6	0.62	4.01	0.63
ENSG00000161791	FMNL3	0.296064	-1.75602	3.9e-33	down	1.95	2.13	2	0.54	0.56	0.53	2.02667	0.543333
ENSG00000161905	ALOX15	0.134251	-2.89699	1.93e-08	down	1.44	2.17	1.08	0.09	0.12	0.06	1.56333	0.09
ENSG00000161940	BCL6B	0.260593	-1.94013	6.25e-05	down	0.45	1.01	0.4	0.08	0.18	0.13	0.62	0.13
ENSG00000161973	CCDC42	0.158784	-2.65486	0.0220058	down	0.51	0.7	0.61	0.04	0.06	0.06	0.606667	0.0533333
ENSG00000162078	ZG16B	0.362101	-1.46553	1.51e-06	down	3.36	2.14	3.81	0.89	0.42	1.18	3.10333	0.83
ENSG00000162241	SLC25A45	0.462224	-1.11333	2.59e-23	down	5.77	5.82	5.64	1.44	1.68	1.9	5.74333	1.67333
ENSG00000162344	FGF19	0.316116	-1.66148	6.78e-115	down	35.06	35.67	34.58	9.36	9.42	9.12	35.1033	9.3
ENSG00000162407	PLPP3	0.193236	-2.37156	1.5e-38	down	4.67	4.02	3.94	1.04	0.58	0.77	4.21	0.796667
ENSG00000162409	PRKAA2	0.373068	-1.42249	1.61e-09	down	0.66	0.75	0.67	0.23	0.13	0.3	0.693333	0.22
ENSG00000162490	DRAXIN	0.426743	-1.22856	2.4e-10	down	1.17	0.98	1.2	0.49	0.34	0.36	1.11667	0.396667
ENSG00000162551	ALPL	0.15306	-2.70783	7.63e-16	down	2.66	2.64	2.6	0.26	0.3	0.88	2.63333	0.48
ENSG00000162552	WNT4	0.436205	-1.19692	0.000138928	down	1	1.51	1.7	0.58	0.59	0.64	1.40333	0.603333
ENSG00000162576	MXRA8	0.4612	-1.11654	2.86e-08	down	8.22	10.19	9.74	3.47	3.33	3.6	9.38333	3.46667
ENSG00000162595	DIRAS3	0.474517	-1.07547	8.54e-05	down	2.79	2.42	2.32	0.9	1.1	1.03	2.51	1.01
ENSG00000162676	GFI1	0.178159	-2.48876	2.04e-46	down	5.17	5.27	6.03	0.72	0.57	0.95	5.49	0.746667
ENSG00000162694	EXTL2	0.323028	-1.63027	1.71e-66	down	15	15.28	15.4	4.07	3.88	4.21	15.2267	4.05333
ENSG00000162729	IGSF8	0.374794	-1.41583	5.7e-57	down	21.79	19.13	20.07	6.35	5.85	7.11	20.33	6.43667
ENSG00000162738	VANGL2	0.202089	-2.30694	8.64e-18	down	1.38	1.25	1.68	0.48	0.2	0.19	1.43667	0.29
ENSG00000162745	OLFML2B	0.448288	-1.1575	2.06e-06	down	2.23	1.75	2.47	0.62	1.04	0.79	2.15	0.816667
ENSG00000162746	FCRLB	0.251636	-1.99059	7.79e-06	down	1.29	0.98	1.22	0.13	0.19	0.43	1.16333	0.25
ENSG00000162772	ATF3	0.465009	-1.10467	5.71e-193	down	122.5	121.88	127.05	46.5	47.33	48.09	123.81	47.3067
ENSG00000162873	KLHDC8A	0.0380296	-4.71673	0.00369258	down	0.17	0.29	0.27	0	0	0	0.243333	0
ENSG00000162878	PKDCC	0.231997	-2.10782	2.37e-05	down	2.16	1.72	1.14	0.65	0.31	0.48	1.67333	0.48
ENSG00000162946	DISC1	0.37465	-1.41639	8.02e-12	down	1.8	1.27	1.71	0.51	0.52	0.29	1.59333	0.44
ENSG00000162975	KCNF1	0.437085	-1.19402	0.000967758	down	1.06	1.49	0.92	0.29	0.4	0.6	1.15667	0.43
ENSG00000163083	INHBB	0.151161	-2.72584	9.38e-11	down	0.85	0.98	1	0.15	0.13	0.07	0.943333	0.116667
ENSG00000163132	MSX1	0.410804	-1.28348	1.26e-51	down	73.67	82.84	76.65	29.64	27.84	25.56	77.72	27.68
ENSG00000163235	TGFA	0.469235	-1.09162	2.37e-71	down	33.6	32.35	35.74	13.5	12.31	11.78	33.8967	12.53
ENSG00000163273	NPPC	0.388399	-1.36439	0.018478	down	1.08	1.67	0.82	0.23	0.54	0.4	1.19	0.39
ENSG00000163297	ANTXR2	0.284496	-1.81352	4.46e-112	down	13.45	13.76	12.35	3.08	2.74	3	13.1867	2.94
ENSG00000163347	CLDN1	0.066156	-3.91799	0.00137319	down	0.14	0.23	0.18	0.01	0.02	0	0.183333	0.01
ENSG00000163354	DCST2	0.497057	-1.00852	0.00188917	down	3.28	4.04	2.09	1.45	0.87	0.97	3.13667	1.09667
ENSG00000163359	COL6A3	0.0961023	-3.37929	9.99e-25	down	1.19	1.02	1.92	0.17	0.12	0.24	1.37667	0.176667
ENSG00000163378	EOGT	0.484173	-1.0464	5.03e-23	down	10.31	9.99	10.19	4.39	4.1	2.65	10.1633	3.71333
ENSG00000163395	IGFN1	0.136503	-2.87299	1.55e-13	down	0.38	0.54	0.35	0.04	0.07	0.03	0.423333	0.0466667
ENSG00000163430	FSTL1	0.196575	-2.34684	1.26e-113	down	10.52	8.7	12.97	2.86	2.38	2.75	10.73	2.66333
ENSG00000163431	LMOD1	0.449211	-1.15454	0.00311121	down	0.69	0.6	0.62	0.1	0.31	0.31	0.636667	0.24
ENSG00000163449	TMEM169	0.334532	-1.57978	0.00206257	down	0.95	0.6	0.31	0.1	0.11	0.12	0.62	0.11
ENSG00000163507	CIP2A	0.496547	-1.01	3.61e-61	down	19.52	21.15	20.93	7.07	6.79	7.74	20.5333	7.2
ENSG00000163521	GLB1L	0.420925	-1.24836	7.01e-09	down	5.53	5.79	4.24	1.97	1.35	2.35	5.18667	1.89
ENSG00000163531	NFASC	0.399368	-1.32421	4.01e-15	down	1.7	2.25	1.91	0.7	0.76	0.49	1.95333	0.65
ENSG00000163545	NUAK2	0.246455	-2.0206	5.23e-38	down	4.84	4.67	5.46	0.84	1.15	1.13	4.99	1.04
ENSG00000163606	CD200R1	0.225367	-2.14965	0.00203488	down	0.36	0.23	0.34	0.09	0.08	0.07	0.31	0.08
ENSG00000163633	C4orf36	0.287228	-1.79973	0.00331129	down	1.56	1.81	2.67	0.45	0	0.89	2.01333	0.446667
ENSG00000163637	PRICKLE2	0.0532382	-4.23139	1.46e-05	down	0.1	0.21	0.1	0	0	0.02	0.136667	0.00666667
ENSG00000163638	ADAMTS9	0.0488849	-4.35447	0.0125572	down	0.05	0.13	0.02	0	0	0	0.0666667	0
ENSG00000163689	CFAP20DC	0.375912	-1.41153	3.07e-09	down	2.77	2.06	2.24	0.65	0.95	0.72	2.35667	0.773333
ENSG00000163694	RBM47	0.49258	-1.02157	1.56e-33	down	10.14	8.69	8.62	4.04	3.7	3.76	9.15	3.83333
ENSG00000163739	CXCL1	0.317009	-1.6574	0.0171857	down	0.66	0.9	0.92	0.14	0.23	0.73	0.826667	0.366667
ENSG00000163785	RYK	0.478964	-1.06201	1.22e-80	down	39.73	41.09	39.18	17.79	16.89	16.27	40	16.9833
ENSG00000163794	UCN	0.325326	-1.62004	0.00333025	down	2.25	2.79	2.06	1.32	0.23	0.26	2.36667	0.603333
ENSG00000163803	PLB1	0.292431	-1.77383	2.07e-06	down	0.82	1.08	0.73	0.51	0.14	0.34	0.876667	0.33
ENSG00000163885	CFAP100	0.0068871	-7.18189	9.89e-09	down	2.55	2.24	2.94	0	0	0	2.57667	0
ENSG00000164099	PRSS12	0.479405	-1.06068	4.7e-29	down	9.96	8.61	7.46	3.95	3.96	3	8.67667	3.63667
ENSG00000164120	HPGD	0.0618565	-4.01493	0.000843563	down	0.7	0.5	0.42	0	0.04	0.02	0.54	0.02
ENSG00000164136	IL15	0.374462	-1.41711	1.63e-06	down	1.22	2.41	2.19	0.73	0.43	0.91	1.94	0.69
ENSG00000164220	F2RL2	0.133335	-2.90687	0.000323139	down	0.26	0.43	0.15	0.03	0.09	0.09	0.28	0.07
ENSG00000164251	F2RL1	0.488085	-1.0348	0	down	278.54	264.92	259.29	108.74	109.26	108.31	267.583	108.77
ENSG00000164284	GRPEL2	0.496676	-1.00962	6.58e-109	down	39.79	42.36	40.16	15.82	14.51	14.95	40.77	15.0933
ENSG00000164287	CDC20B	0.0375069	-4.7367	0.00360902	down	0.19	0.1	0.03	0	0	0	0.106667	0
ENSG00000164292	RHOBTB3	0.357296	-1.48481	1.1e-218	down	36.34	34.47	37	10.88	11.17	9.82	35.9367	10.6233
ENSG00000164294	GPX8	0.369723	-1.43548	1.56e-60	down	19.36	20.46	17.73	7.98	8.91	6.47	19.1833	7.78667
ENSG00000164332	UBLCP1	0.337899	-1.56534	1.07e-76	down	24.1	22.51	21.17	6.45	7.26	5.83	22.5933	6.51333
ENSG00000164398	ACSL6	0.21099	-2.24475	8.22e-21	down	3.28	3.06	1.98	0.28	0.81	0.3	2.77333	0.463333
ENSG00000164418	GRIK2	0.448321	-1.1574	0.00243902	down	0.56	0.73	0.56	0.27	0.35	0.25	0.616667	0.29
ENSG00000164509	IL31RA	0.315131	-1.66598	1.1e-15	down	1.28	1.19	1.1	0.38	0.34	0.26	1.19	0.326667
ENSG00000164542	KIAA0895	0.418743	-1.25586	1.03e-30	down	10.34	8.53	7.98	3.87	3.08	2.87	8.95	3.27333
ENSG00000164683	HEY1	0.0670465	-3.8987	2.49e-16	down	1.99	2.03	2.14	0.09	0.08	0.33	2.05333	0.166667
ENSG00000164690	SHH	0.112665	-3.14989	7.18e-07	down	0.3	0.47	0.28	0.05	0.03	0.01	0.35	0.03
ENSG00000164694	FNDC1	0.252922	-1.98323	0.0195455	down	0.08	0.07	0.11	0.03	0.08	0.01	0.0866667	0.04
ENSG00000164744	SUN3	0.246732	-2.01898	4.86e-86	down	19.36	19.64	17.9	5.16	4.55	6.14	18.9667	5.28333
ENSG00000164746	C7orf57	0.101162	-3.30526	0.002738	down	0.2	0.37	0.39	0.07	0	0	0.32	0.0233333
ENSG00000164749	HNF4G	0.38489	-1.37748	1.76e-15	down	3.03	2.82	2.35	0.82	0.78	0.77	2.73333	0.79
ENSG00000164823	OSGIN2	0.271484	-1.88106	6.83e-134	down	19.47	20.97	18.24	5.08	3.48	4.29	19.56	4.28333
ENSG00000164849	GPR146	0.303157	-1.72186	0.000190665	down	1.28	1.28	1.33	0.62	0.28	0.7	1.29667	0.533333
ENSG00000164900	GBX1	0.205701	-2.28138	2.75e-06	down	2.16	0.9	2.52	0.83	0.35	0.14	1.86	0.44
ENSG00000164932	CTHRC1	0.3617	-1.46713	8.7e-10	down	5.62	8.27	6.41	1.57	1.81	2.31	6.76667	1.89667
ENSG00000164949	GEM	0.367275	-1.44507	4.83e-98	down	50.95	46.88	42.68	14.42	12.21	12.93	46.8367	13.1867
ENSG00000164989	CCDC171	0.329198	-1.60297	1.23e-08	down	0.89	1.42	0.94	0.38	0.72	0.5	1.08333	0.533333
ENSG00000165025	SYK	0.351734	-1.50744	1.14e-15	down	1.88	1.8	2.32	0.46	0.98	0.53	2	0.656667
ENSG00000165028	NIPSNAP3B	0.0456599	-4.45293	0.00802471	down	0.15	0.06	0.03	0	0	0	0.08	0
ENSG00000165072	MAMDC2	0.338587	-1.5624	3.45e-09	down	1.53	2.07	1.31	0.51	0.51	0.36	1.63667	0.46
ENSG00000165124	SVEP1	0.113206	-3.14297	1.55e-05	down	0.05	0.12	0.13	0.01	0.01	0	0.1	0.00666667
ENSG00000165125	TRPV6	0.118788	-3.07354	1.61e-18	down	1.7	1.62	1.51	0.25	0.26	0.33	1.61	0.28
ENSG00000165312	OTUD1	0.472814	-1.08065	4.01e-13	down	4	3.78	3.56	1.35	1.54	1.61	3.78	1.5
ENSG00000165458	INPPL1	0.462838	-1.11142	4.63e-122	down	49.72	56.18	49.18	26.13	17.51	26.08	51.6933	23.24
ENSG00000165474	GJB2	0.454218	-1.13854	7.38e-46	down	20.52	21.94	22.17	8.76	8.54	7.24	21.5433	8.18
ENSG00000165507	DEPP1	0.311833	-1.68115	1.06e-21	down	5.49	6.37	5.11	1.58	1.64	1.47	5.65667	1.56333
ENSG00000165511	ZNF22-AS1	0.21358	-2.22715	0.000453708	down	0.32	0.37	0.37	0.06	0.07	0.06	0.353333	0.0633333
ENSG00000165730	STOX1	0.225602	-2.14815	1.79e-19	down	3.26	2.29	3.46	0.48	0.62	0.43	3.00333	0.51
ENSG00000165731	RET	0.393063	-1.34717	1.18e-28	down	3.26	5.85	5.33	1.63	1.22	2	4.81333	1.61667
ENSG00000165801	ARHGEF40	0.289399	-1.78887	3.17e-32	down	3.76	5.07	3.62	0.91	0.94	1.2	4.15	1.01667
ENSG00000165816	VWA2	0.207074	-2.27178	0.0208694	down	0.08	0.11	0.12	0	0.01	0.04	0.103333	0.0166667
ENSG00000165832	TRUB1	0.279194	-1.84066	8.54e-180	down	25.32	25.7	24.44	6.44	6.62	6.35	25.1533	6.47
ENSG00000165879	FRAT1	0.287814	-1.79679	7.39e-09	down	1.73	2.21	1.36	0.45	0.24	0.42	1.76667	0.37
ENSG00000165948	IFI27L1	0.375355	-1.41367	1.25e-13	down	21.35	21.91	21.5	5.76	5.05	9.04	21.5867	6.61667
ENSG00000165959	CLMN	0.458692	-1.1244	2.34e-106	down	10.63	11.82	10.45	4.29	3.97	5.24	10.9667	4.5
ENSG00000165972	CCDC38	0.123725	-3.01479	0.000444866	down	0.31	0.55	0.36	0.06	0	0.05	0.406667	0.0366667
ENSG00000166002	SMCO4	0.39271	-1.34846	2.29e-23	down	42.62	32.85	33.19	8.05	11.31	13.24	36.22	10.8667
ENSG00000166025	AMOTL1	0.450176	-1.15144	3.1e-126	down	13.8	14.23	13.57	5.74	5.02	5.36	13.8667	5.37333
ENSG00000166033	HTRA1	0.0701263	-3.8339	0.012577	down	0.23	0.15	0.29	0	0.05	0	0.223333	0.0166667
ENSG00000166073	GPR176	0.489488	-1.03066	8.88e-05	down	1.16	0.97	1.24	0.44	0.42	0.38	1.12333	0.413333
ENSG00000166106	ADAMTS15	0.267022	-1.90497	7.16e-11	down	0.76	0.81	0.7	0.13	0.23	0.15	0.756667	0.17
ENSG00000166123	GPT2	0.312229	-1.67932	0	down	72.88	65.84	65.72	19.22	16.87	18.72	68.1467	18.27
ENSG00000166173	LARP6	0.499642	-1.00103	1.24e-40	down	30.29	31.39	31.63	14.43	18.31	15.38	31.1033	16.04
ENSG00000166257	SCN3B	0.421961	-1.24482	0.00874768	down	0.3	0.19	0.39	0.11	0.09	0.16	0.293333	0.12
ENSG00000166275	BORCS7	0.369532	-1.43623	4.98e-38	down	17.54	21	18.46	5.55	5.82	5.98	19	5.78333
ENSG00000166317	SYNPO2L	0.142027	-2.81576	0.000473472	down	0.27	0.17	0.15	0.03	0.01	0.03	0.196667	0.0233333
ENSG00000166349	RAG1	0.209319	-2.25623	5.14e-06	down	0.41	0.2	0.26	0.03	0.07	0.06	0.29	0.0533333
ENSG00000166394	CYB5R2	0.42435	-1.23667	6.67e-15	down	15.92	11.43	13.59	4.99	4.9	4.51	13.6467	4.8
ENSG00000166396	SERPINB7	0.109098	-3.19631	0.00546789	down	0.55	0.24	0.08	0	0.15	0.03	0.29	0.06
ENSG00000166401	SERPINB8	0.282095	-1.82575	4.71e-50	down	9.34	9.64	8.78	2.15	2.5	1.73	9.25333	2.12667
ENSG00000166407	LMO1	0.237216	-2.07573	9.14e-06	down	3.75	3.1	2.41	0.63	0.46	0.81	3.08667	0.633333
ENSG00000166432	ZMAT1	0.0825279	-3.59897	1.65e-10	down	0.51	0.71	0.7	0.06	0.06	0.04	0.64	0.0533333
ENSG00000166483	WEE1	0.473726	-1.07788	6.16e-46	down	18.39	18.63	18.62	8.08	8.12	5.97	18.5467	7.39
ENSG00000166510	CCDC68	0.471351	-1.08513	3.27e-17	down	4.1	6.39	6.17	1.75	1.63	1.72	5.55333	1.7
ENSG00000166546	BEAN1	0.137996	-2.8573	4.11e-09	down	1.2	1	1.58	0.21	0.07	0.27	1.26	0.183333
ENSG00000166664	CHRFAM7A	0.405828	-1.30106	1.31e-06	down	3.17	5.09	2.87	1.55	2.49	2.6	3.71	2.21333
ENSG00000166689	PLEKHA7	0.484787	-1.04458	1.12e-20	down	5.92	6.1	7.39	2.03	2.17	2.33	6.47	2.17667
ENSG00000166750	SLFN5	0.372037	-1.42648	3.51e-151	down	15.6	13.95	12.19	4.59	4.31	4.92	13.9133	4.60667
ENSG00000166793	YPEL4	0.263847	-1.92223	1.8e-06	down	0.9	1.02	1.52	0.18	0.54	0.16	1.14667	0.293333
ENSG00000166816	LDHD	0.30352	-1.72014	7.8e-19	down	5.21	5.05	5.01	1.35	1.19	1.57	5.09	1.37
ENSG00000166833	NAV2	0.285012	-1.8109	5.39e-25	down	1.65	1.82	1.86	0.42	0.39	0.21	1.77667	0.34
ENSG00000166847	DCTN5	0.41056	-1.28434	5.45e-20	down	13.14	19.96	19.42	4.81	6.95	9.25	17.5067	7.00333
ENSG00000166863	TAC3	0.18912	-2.40263	0.00113169	down	1.91	1.1	1.25	0.3	0.18	0.32	1.42	0.266667
ENSG00000166881	NEMP1	0.391728	-1.35208	5.25e-115	down	15.07	14.37	14.37	4.82	4.93	5.14	14.6033	4.96333
ENSG00000166900	STX3	0.44828	-1.15753	5.98e-78	down	22.46	23.42	20.44	8.25	7.27	7.97	22.1067	7.83
ENSG00000166908	PIP4K2C	0.233358	-2.09938	2.08e-194	down	29.7	29.11	29.57	6.3	7.39	5.6	29.46	6.43
ENSG00000167011	NAT16	0.222435	-2.16855	5.09e-19	down	2.34	2.45	2.84	0.55	0.49	0.37	2.54333	0.47
ENSG00000167037	SGSM1	0.445631	-1.16608	4.91e-30	down	4.52	4.98	4	1.73	2.07	1.38	4.5	1.72667
ENSG00000167081	PBX3	0.488772	-1.03277	3.04e-12	down	5.32	5.88	5.18	2.39	3.37	2.02	5.46	2.59333
ENSG00000167100	SAMD14	0.40809	-1.29304	5.06e-06	down	1.53	1.56	1.44	0.63	0.66	0.47	1.51	0.586667
ENSG00000167244	IGF2	0.348741	-1.51977	2.37e-80	down	11.33	11.33	11.85	3.41	3.49	3.08	11.5033	3.32667
ENSG00000167311	ART5	0.36287	-1.46248	4.14e-07	down	4.35	4.08	4.18	1.27	0.81	1.74	4.20333	1.27333
ENSG00000167476	JSRP1	0.329278	-1.60262	0.0114644	down	0.95	1.53	2.05	0.18	0.56	0.52	1.51	0.42
ENSG00000167550	RHEBL1	0.446702	-1.16261	4.08e-06	down	5.73	4.92	4.53	1.8	2.06	2.56	5.06	2.14
ENSG00000167601	AXL	0.344998	-1.53534	0	down	51.03	52.9	49.99	14.12	14.25	14.53	51.3067	14.3
ENSG00000167617	CDC42EP5	0.232314	-2.10585	0.000758458	down	1.83	2.17	1.53	0.28	0	0.83	1.84333	0.37
ENSG00000167749	KLK4	0.192986	-2.37343	0.00538424	down	0.59	0.64	0.58	0.12	0.09	0.1	0.603333	0.103333
ENSG00000167754	KLK5	0.0306336	-5.02874	0.000165404	down	0.59	0.53	0.65	0	0	0.04	0.59	0.0133333
ENSG00000167767	KRT80	0.324151	-1.62526	9.18e-27	down	3.88	4.48	4.32	1.44	1.04	0.93	4.22667	1.13667
ENSG00000167772	ANGPTL4	0.305337	-1.71153	5.35e-119	down	41.26	37.87	36.57	9.33	10.16	10.34	38.5667	9.94333
ENSG00000167779	IGFBP6	0.317378	-1.65573	1.1e-100	down	68.95	75.19	71.68	19.29	18.19	19.57	71.94	19.0167
ENSG00000167850	CD300C	0.23614	-2.08229	0.0157814	down	0.4	0.56	0.37	0.18	0	0.08	0.443333	0.0866667
ENSG00000167861	HID1	0.379296	-1.3986	5.58e-77	down	19.82	19.89	18.33	6.89	7.74	7.79	19.3467	7.47333
ENSG00000167995	BEST1	0.320475	-1.64172	6.62e-14	down	1.9	1.77	1.86	0.45	0.36	0.54	1.84333	0.45
ENSG00000168003	SLC3A2	0.277644	-1.84869	0	down	573.17	552.55	541.65	118.71	127.09	126.65	555.79	124.15
ENSG00000168056	LTBP3	0.495512	-1.01301	3.38e-46	down	141.82	190.93	183.2	118.81	99.24	87.65	171.983	101.9
ENSG00000168077	SCARA3	0.460339	-1.11923	1.52e-50	down	14.47	14.17	13.31	5.16	5.85	5.19	13.9833	5.4
ENSG00000168079	SCARA5	0.12245	-3.02974	0.00685449	down	0.09	0.11	0.23	0.02	0	0.06	0.143333	0.0266667
ENSG00000168135	KCNJ4	0.252568	-1.98526	0.0206559	down	0.2	0.4	0.29	0.1	0.03	0.06	0.296667	0.0633333
ENSG00000168209	DDIT4	0.194994	-2.3585	0	down	800.52	763.77	761.64	127.92	122.08	129.55	775.31	126.517
ENSG00000168237	GLYCTK	0.382524	-1.38638	1.29e-12	down	4.69	5.08	5.06	1.69	1.39	1.45	4.94333	1.51
ENSG00000168264	IRF2BP2	0.446951	-1.16181	1.64e-123	down	68.28	63.62	65.65	23.96	25.67	24.06	65.85	24.5633
ENSG00000168389	MFSD2A	0.471095	-1.08591	2.37e-17	down	9.66	8.39	10.39	3.05	4.13	3.89	9.48	3.69
ENSG00000168398	BDKRB2	0.258338	-1.95267	4.15e-13	down	1.67	1.86	1.51	0.51	0.83	0.46	1.68	0.6
ENSG00000168447	SCNN1B	0.0875712	-3.5134	0.000868294	down	0.65	0.94	0.14	0	0.03	0.07	0.576667	0.0333333
ENSG00000168481	LGI3	0.418186	-1.25778	1.09e-09	down	2.31	2.05	2.03	0.78	0.79	0.78	2.13	0.783333
ENSG00000168528	SERINC2	0.301324	-1.73061	1.31e-120	down	39.2	37.44	37.75	8.7	7.93	10.66	38.13	9.09667
ENSG00000168615	ADAM9	0.268058	-1.89938	0	down	109.96	105.36	103.12	23.46	23.37	24.18	106.147	23.67
ENSG00000168631	MUCL3	0.166316	-2.58801	0.00405641	down	0.2	0.12	0.15	0.02	0.01	0.02	0.156667	0.0166667
ENSG00000168646	AXIN2	0.487681	-1.03599	1.02e-15	down	3.9	4.37	4.66	1.87	1.77	1.45	4.31	1.69667
ENSG00000168675	LDLRAD4	0.493826	-1.01793	0.00010524	down	0.87	1.2	0.84	0.28	0.21	0.25	0.97	0.246667
ENSG00000168743	NPNT	0.386321	-1.37213	2.33e-51	down	15.1	11.89	15.64	4.5	5.26	4.64	14.21	4.8
ENSG00000168772	CXXC4	0.369569	-1.43608	2.74e-05	down	0.62	0.48	0.53	0.21	0.18	0.1	0.543333	0.163333
ENSG00000168874	ATOH8	0.114274	-3.12944	0.00102471	down	0.51	0.16	0.25	0	0.03	0.07	0.306667	0.0333333
ENSG00000168917	SLC35G2	0.270594	-1.8858	2.26e-21	down	7.09	5.53	5.39	1.16	1.51	1.11	6.00333	1.26
ENSG00000168994	PXDC1	0.274872	-1.86317	2.42e-32	down	9.6	9.72	8.14	2.34	1.8	1.94	9.15333	2.02667
ENSG00000169031	COL4A3	0.447477	-1.16012	3e-07	down	0.98	1.21	2.18	0.89	0.3	0.36	1.45667	0.516667
ENSG00000169035	KLK7	0.383918	-1.38113	1.98e-13	down	6.54	8.11	8.69	1.9	2.41	3.26	7.78	2.52333
ENSG00000169064	ZBBX	0.278152	-1.84606	1.81e-05	down	1.1	1.45	1.51	0.53	0.27	0.51	1.35333	0.436667
ENSG00000169129	AFAP1L2	0.0947807	-3.39926	2.65e-49	down	3.57	3.89	3.24	0.25	0.24	0.73	3.56667	0.406667
ENSG00000169136	ATF5	0.408784	-1.29059	4.11e-27	down	16.47	20.27	14.7	4.42	5.88	4.57	17.1467	4.95667
ENSG00000169213	RAB3B	0.453014	-1.14237	3.36e-218	down	15.88	16.32	15.83	5.95	6.17	6.12	16.01	6.08
ENSG00000169218	RSPO1	0.0949841	-3.39617	5.93e-07	down	0.58	0.59	0.51	0.04	0.05	0.08	0.56	0.0566667
ENSG00000169247	SH3TC2	0.390242	-1.35756	3.07e-16	down	1.7	2.38	1.65	0.42	0.58	0.92	1.91	0.64
ENSG00000169252	ADRB2	0.387024	-1.36951	0.00777684	down	0.52	0.67	0.75	0.28	0.16	0.18	0.646667	0.206667
ENSG00000169255	B3GALNT1	0.427017	-1.22764	2.01e-17	down	5.84	5.2	5.38	1.6	2.01	2.09	5.47333	1.9
ENSG00000169313	P2RY12	0.325944	-1.6173	0.00261066	down	0.68	0.68	0.82	0.28	0.23	0.16	0.726667	0.223333
ENSG00000169429	CXCL8	0.0837733	-3.57737	2.87e-21	down	4.81	3.16	4.5	0.35	0.43	0.23	4.15667	0.336667
ENSG00000169435	RASSF6	0.372654	-1.42409	1.69e-10	down	1.19	1.07	1.27	0.3	0.47	0.36	1.17667	0.376667
ENSG00000169446	MMGT1	0.30121	-1.73116	6.35e-95	down	11.37	10.23	10.46	2.85	2.42	3.79	10.6867	3.02
ENSG00000169490	TM2D2	0.49191	-1.02353	8.53e-33	down	36.05	42.07	43.16	20.27	18.59	13.33	40.4267	17.3967
ENSG00000169499	PLEKHA2	0.363925	-1.45829	1.32e-26	down	4.37	4.06	3.69	1.09	0.87	0.82	4.04	0.926667
ENSG00000169504	CLIC4	0.429842	-1.21812	1.59e-262	down	83.22	78.94	76.34	27.56	28.25	28.56	79.5	28.1233
ENSG00000169570	DTWD2	0.457059	-1.12955	1.35e-11	down	2.36	2.16	1.79	0.82	0.85	0.9	2.10333	0.856667
ENSG00000169604	ANTXR1	0.310471	-1.68747	3.64e-133	down	12.98	13.72	13.94	4.26	3.49	4.08	13.5467	3.94333
ENSG00000169621	APLF	0.174766	-2.5165	1.99e-07	down	0.74	0.48	0.58	0.05	0.11	0.1	0.6	0.0866667
ENSG00000169715	MT1E	0.416358	-1.2641	0	down	1338.08	1326.92	1297.81	463.2	458.4	457.72	1320.94	459.773
ENSG00000169758	TMEM266	0.343114	-1.54324	8.44e-05	down	1.02	1.17	1.24	0.25	0.3	0.56	1.14333	0.37
ENSG00000169826	CSGALNACT2	0.430112	-1.21721	9.1e-42	down	10.55	10.07	9.39	4.01	3.34	3.4	10.0033	3.58333
ENSG00000169891	REPS2	0.200024	-2.32175	3.32e-32	down	1.29	2.07	2.13	0.25	0.87	0.8	1.83	0.64
ENSG00000169926	KLF13	0.437003	-1.19429	5.2e-154	down	34.13	28.83	28.4	10.2	10.65	9.46	30.4533	10.1033
ENSG00000169994	MYO7B	0.296052	-1.75608	0.00818017	down	0.18	0.37	0.25	0.1	0.03	0.09	0.266667	0.0733333
ENSG00000170006	TMEM154	0.437366	-1.19309	1.17e-10	down	1.33	2.57	1.08	0.35	0.4	0.27	1.66	0.34
ENSG00000170011	MYRIP	0.27563	-1.85919	0.00591299	down	0.14	0.21	0.25	0.02	0.08	0.04	0.2	0.0466667
ENSG00000170044	ZPLD1	0.152875	-2.70957	0.0216579	down	0.2	0.08	0.08	0.01	0	0.05	0.12	0.02
ENSG00000170214	ADRA1B	0.0245942	-5.34554	0.000242378	down	0.27	0.21	0.1	0	0	0	0.193333	0
ENSG00000170275	CRTAP	0.475019	-1.07394	3.27e-113	down	69.14	67.53	69.02	28.23	27.59	28.39	68.5633	28.07
ENSG00000170293	CMTM8	0.468962	-1.09246	6.5e-13	down	12.88	12.33	15.65	5.36	5.83	5	13.62	5.39667
ENSG00000170345	FOS	0.335274	-1.57659	1.39e-120	down	51.47	46.33	43	14.33	15.44	14.7	46.9333	14.8233
ENSG00000170356	OR2A20P	0.421427	-1.24665	4.92e-06	down	3.64	3.12	5.05	1	1.37	1.61	3.93667	1.32667
ENSG00000170370	EMX2	0.0585763	-4.09354	0.0233971	down	0.06	0.08	0.11	0	0	0	0.0833333	0
ENSG00000170390	DCLK2	0.269512	-1.89158	9.73e-17	down	1.76	2.23	2.02	0.5	0.5	0.57	2.00333	0.523333
ENSG00000170417	TMEM182	0.434622	-1.20217	3.01e-18	down	14.64	12.13	11.49	4.27	6.72	8.04	12.7533	6.34333
ENSG00000170421	KRT8	0.369261	-1.43729	0	down	4566.28	4357.27	4353.05	1339.53	1342.94	1391.44	4425.53	1357.97
ENSG00000170442	KRT86	0.201149	-2.31366	0.000905528	down	0.52	0.53	0.35	0.08	0.08	0.09	0.466667	0.0833333
ENSG00000170500	LONRF2	0.432364	-1.20968	5.15e-08	down	0.39	0.36	0.36	0.12	0.15	0.14	0.37	0.136667
ENSG00000170523	KRT83	0.0423832	-4.56037	0.0062947	down	0.16	0.25	0.06	0	0	0	0.156667	0
ENSG00000170540	ARL6IP1	0.454248	-1.13845	1.56e-59	down	140.62	131.26	127.58	48.13	55.39	50.02	133.153	51.18
ENSG00000170689	HOXB9	0.375046	-1.41486	5.22e-137	down	32.17	33.44	32.23	9.66	9.97	9.94	32.6133	9.85667
ENSG00000170703	TTLL6	0.34588	-1.53165	1.39e-06	down	1.88	1.04	0.94	0.36	0.43	0.15	1.28667	0.313333
ENSG00000170745	KCNS3	0.3849	-1.37744	2.97e-10	down	3.52	3.07	2.7	1.17	0.94	0.99	3.09667	1.03333
ENSG00000170775	GPR37	0.174954	-2.51495	1.5e-33	down	2.24	2.19	2	0.3	0.21	0.44	2.14333	0.316667
ENSG00000170786	SDR16C5	0.400223	-1.32112	0.000274902	down	1.13	1.04	1.1	0.24	0.55	0.31	1.09	0.366667
ENSG00000170852	KBTBD2	0.387779	-1.36669	4.02e-99	down	23.23	23.41	22.21	6.52	7.82	8.39	22.95	7.57667
ENSG00000170873	MTSS1	0.475971	-1.07105	2.84e-16	down	4.1	5.6	5.23	3.66	1.79	1.29	4.97667	2.24667
ENSG00000170915	PAQR8	0.142258	-2.81342	3.9e-66	down	4.03	4.18	3.91	0.48	0.49	0.47	4.04	0.48
ENSG00000170989	S1PR1	0.0734744	-3.76661	0.0153043	down	0.16	0.18	0.1	0	0	0.02	0.146667	0.00666667
ENSG00000171016	PYGO1	0.1985	-2.33279	7.94e-08	down	0.23	0.29	0.42	0.06	0.05	0.04	0.313333	0.05
ENSG00000171126	KCNG3	0.440058	-1.18424	0.00137701	down	0.53	0.62	0.58	0.23	0.21	0.2	0.576667	0.213333
ENSG00000171227	TMEM37	0.143847	-2.79739	1.24e-09	down	1.76	1.44	1.83	0.19	0.27	0.15	1.67667	0.203333
ENSG00000171236	LRG1	0.172003	-2.53949	2.25e-11	down	1.16	1.67	1.33	0.19	0.25	0.16	1.38667	0.2
ENSG00000171320	ESCO2	0.446293	-1.16394	1.16e-23	down	8.15	6.56	8.21	2.93	2.72	3.75	7.64	3.13333
ENSG00000171385	KCND3	0.280048	-1.83626	1.24e-06	down	0.42	0.29	0.37	0.08	0.07	0.1	0.36	0.0833333
ENSG00000171403	KRT9	0.10317	-3.2769	0.00260747	down	0.22	0.3	0.3	0	0.07	0	0.273333	0.0233333
ENSG00000171450	CDK5R2	0.267171	-1.90417	6.67e-06	down	0.74	0.95	1.01	0.24	0.17	0.19	0.9	0.2
ENSG00000171462	DLK2	0.425369	-1.23321	8.64e-06	down	2.53	3.21	4.07	1.07	0.73	0.84	3.27	0.88
ENSG00000171487	NLRP5	0.180269	-2.47178	4.97e-05	down	0.6	0.36	0.31	0.02	0.09	0.06	0.423333	0.0566667
ENSG00000171502	COL24A1	0.106045	-3.23726	0.000480172	down	0.09	0.15	0.09	0.01	0.01	0.02	0.11	0.0133333
ENSG00000171522	PTGER4	0.29224	-1.77477	5.86e-09	down	1.4	1.45	1	0.36	0.73	0.32	1.28333	0.47
ENSG00000171557	FGG	0.0658537	-3.92459	0.00958428	down	0.35	0.26	0.21	0.03	0	0	0.273333	0.01
ENSG00000171608	PIK3CD	0.465855	-1.10205	4.86e-30	down	8.57	6.08	5.03	2.27	2.47	3.55	6.56	2.76333
ENSG00000171631	P2RY6	0.30503	-1.71298	3.8e-05	down	1.21	0.59	0.89	0.1	0.18	0.34	0.896667	0.206667
ENSG00000171714	ANO5	0.472329	-1.08213	8.94e-06	down	0.9	1.45	0.65	0.47	0.32	0.84	1	0.543333
ENSG00000171724	VAT1L	0.120933	-3.04772	0.0105261	down	0.03	0.15	0.48	0	0	0.04	0.22	0.0133333
ENSG00000171747	LGALS4	0.0630548	-3.98725	0.00788018	down	0.4	0.54	0.53	0	0	0.06	0.49	0.02
ENSG00000171766	GATM	0.398356	-1.32787	6.97e-10	down	3.63	5.35	4.92	1.4	1.46	1.18	4.63333	1.34667
ENSG00000171791	BCL2	0.245063	-2.02878	1.82e-15	down	0.93	1.03	1.18	0.22	0.26	0.18	1.04667	0.22
ENSG00000171792	RHNO1	0.480079	-1.05866	3.66e-35	down	22.33	23.98	21.45	9.68	8.49	7.96	22.5867	8.71
ENSG00000171848	RRM2	0.487392	-1.03685	5.14e-211	down	186.17	201.34	212.51	90.01	88.6	87.48	200.007	88.6967
ENSG00000171903	CYP4F11	0.285315	-1.80937	7.69e-172	down	21.64	21.72	21.32	5.13	5.01	4.64	21.56	4.92667
ENSG00000172061	LRRC15	0.0659027	-3.92352	0.0112092	down	0.02	0.09	0.06	0	0	0.02	0.0566667	0.00666667
ENSG00000172086	KRCC1	0.365567	-1.45179	3.36e-16	down	7.38	7.95	7.36	2.13	1.61	3.47	7.56333	2.40333
ENSG00000172137	CALB2	0.438317	-1.18995	2.86e-07	down	4.22	3.9	4.47	1.66	1.49	1.47	4.19667	1.54
ENSG00000172164	SNTB1	0.239398	-2.06252	4.18e-21	down	1.61	2	1.66	0.4	0.28	0.32	1.75667	0.333333
ENSG00000172216	CEBPB	0.322874	-1.63096	2.59e-08	down	44.72	75.92	77.99	21.69	15.54	16.64	66.21	17.9567
ENSG00000172346	CSDC2	0.275742	-1.85861	9.87e-05	down	1.56	0.79	0.54	0.24	0.06	0.51	0.963333	0.27
ENSG00000172348	RCAN2	0.0787167	-3.66719	5.21e-16	down	1.08	1.26	1.29	0.07	0.06	0.12	1.21	0.0833333
ENSG00000172350	ABCG4	0.462788	-1.11158	7.66e-14	down	3.57	4.31	3.43	1.88	1.56	1.22	3.77	1.55333
ENSG00000172379	ARNT2	0.498878	-1.00324	1.55e-15	down	3.33	3	2.9	1.22	1.77	1.03	3.07667	1.34
ENSG00000172403	SYNPO2	0.14336	-2.80228	5.64e-23	down	0.72	1.05	0.67	0.09	0.1	0.13	0.813333	0.106667
ENSG00000172432	GTPBP2	0.390278	-1.35743	1.69e-216	down	82.22	87.67	81.11	27.11	28.46	25.38	83.6667	26.9833
ENSG00000172456	FGGY	0.352527	-1.50419	8.65e-17	down	7.31	7.34	6.05	2.29	2.17	2.56	6.9	2.34
ENSG00000172478	MAB21L4	0.0625371	-3.99914	0.00747239	down	0.27	0.24	0.13	0	0	0.03	0.213333	0.01
ENSG00000172508	CARNS1	0.0949004	-3.39744	7.59e-50	down	3.1	3.23	3	0.64	0.18	0.3	3.11	0.373333
ENSG00000172554	SNTG2	0.464963	-1.10481	0.000355477	down	5.17	6.13	5.23	2.72	2.07	2.95	5.51	2.58
ENSG00000172572	PDE3A	0.145318	-2.78272	5.94e-09	down	1.32	0.21	0.91	0.27	0.66	0.51	0.813333	0.48
ENSG00000172575	RASGRP1	0.374049	-1.4187	6.57e-06	down	0.62	0.63	0.7	0.19	0.59	0.17	0.65	0.316667
ENSG00000172663	TMEM134	0.438845	-1.18822	4.22e-30	down	42.76	44.45	43.64	11.65	18.38	17.27	43.6167	15.7667
ENSG00000172738	TMEM217	0.347748	-1.52388	0.00353845	down	0.94	0.65	0.88	0.4	0.2	0.12	0.823333	0.24
ENSG00000172818	OVOL1	0.446131	-1.16446	2.36e-57	down	18.58	17.74	18.09	6.46	7.61	6.46	18.1367	6.84333
ENSG00000172935	MRGPRF	0.420586	-1.24953	0.0149942	down	0.57	0.72	0.43	0.24	0.18	0.2	0.573333	0.206667
ENSG00000172985	SH3RF3	0.040166	-4.63788	0.00572634	down	0.01	0.08	0.05	0	0	0	0.0466667	0
ENSG00000173093	CCDC63	0.271622	-1.88033	0.0156258	down	0.37	0.49	1.09	0.2	0.1	0.09	0.65	0.13
ENSG00000173210	ABLIM3	0.488736	-1.03287	3.69e-31	down	9.34	9.99	8.55	3.53	3.36	3.98	9.29333	3.62333
ENSG00000173227	SYT12	0.20871	-2.26043	1.05e-62	down	7.26	5.89	7.08	0.91	1.2	1.26	6.74333	1.12333
ENSG00000173349	SFT2D3	0.0148141	-6.07688	1.03e-05	down	0.1	0.4	0.13	0	0	0	0.21	0
ENSG00000173376	NDNF	0.0323613	-4.94959	1.12e-05	down	0.61	0.45	0.32	0	0.02	0.02	0.46	0.0133333
ENSG00000173482	PTPRM	0.489471	-1.03071	1.19e-30	down	9.67	8.6	7.25	4.08	4.33	3.99	8.50667	4.13333
ENSG00000173706	HEG1	0.445765	-1.16564	9.27e-18	down	2.45	2.5	3.07	0.73	0.79	0.9	2.67333	0.806667
ENSG00000173805	HAP1	0.40368	-1.30872	3.49e-34	down	10.58	8.79	9.62	2.8	3.23	4.44	9.66333	3.49
ENSG00000173868	PHOSPHO1	0.329504	-1.60163	1.02e-19	down	6.26	7.48	6.21	1.78	1.5	1.77	6.65	1.68333
ENSG00000174233	ADCY6	0.486399	-1.03979	5.37e-60	down	14.77	15.77	14.87	6.03	7.13	6.62	15.1367	6.59333
ENSG00000174343	CHRNA9	0.0101218	-6.62639	7.24e-08	down	1.3	2.17	2.19	0	0.02	0	1.88667	0.00666667
ENSG00000174460	ZCCHC12	0.273036	-1.87284	6.75e-21	down	4.94	4.6	4.72	1.35	0.74	1.17	4.75333	1.08667
ENSG00000174469	CNTNAP2	0.0875195	-3.51425	2.77e-16	down	0.54	0.87	0.65	0.04	0.04	0.07	0.686667	0.05
ENSG00000174498	IGDCC3	0.27524	-1.86124	8.03e-05	down	0.32	0.41	0.93	0.09	0.29	0.15	0.553333	0.176667
ENSG00000174500	GCSAM	0.440267	-1.18355	0.000514655	down	0.68	0.85	0.84	0.36	0.27	0.24	0.79	0.29
ENSG00000174514	MFSD4A	0.388944	-1.36236	1.98e-12	down	4.27	6.78	4.3	1.87	2.02	2.17	5.11667	2.02
ENSG00000174564	IL20RB	0.388684	-1.36333	1.94e-06	down	2.29	3.56	2.89	1.72	0.97	0.79	2.91333	1.16
ENSG00000174640	SLCO2A1	0.0100611	-6.63506	1.14e-14	down	2.14	2.91	1.53	0.04	0.05	0	2.19333	0.03
ENSG00000174721	FGFBP3	0.469933	-1.08947	0.0018585	down	0.77	1.26	1.02	0.47	0.29	0.44	1.01667	0.4
ENSG00000175084	DES	0.400039	-1.32179	1.5e-11	down	6.47	5.06	5.15	1.78	2.13	2	5.56	1.97
ENSG00000175147	TMEM51-AS1	0.408123	-1.29292	6.72e-10	down	1.7	1.53	1.95	0.71	0.41	0.66	1.72667	0.593333
ENSG00000175189	INHBC	0.058688	-4.09079	0.000789877	down	0.24	0.28	0.14	0.03	0	0	0.22	0.01
ENSG00000175197	DDIT3	0.103761	-3.26867	0	down	355.59	332.04	336.64	26.56	28.63	27.14	341.423	27.4433
ENSG00000175229	GAL3ST3	0.0535765	-4.22226	1.64e-08	down	1.1	0.84	0.89	0.21	0.13	0.04	0.943333	0.126667
ENSG00000175264	CHST1	0.164608	-2.60289	5.6e-17	down	1.22	1.56	1.58	0.3	0.21	0.16	1.45333	0.223333
ENSG00000175283	DOLK	0.36448	-1.45609	1.41e-37	down	13.51	14.04	11.98	4.31	3.41	4.36	13.1767	4.02667
ENSG00000175294	CATSPER1	0.282936	-1.82145	2.35e-19	down	6.74	7.2	5.73	1.58	1.3	2.56	6.55667	1.81333
ENSG00000175305	CCNE2	0.0794711	-3.65343	3.14e-128	down	14.85	16.46	13.4	1	1.31	1.35	14.9033	1.22
ENSG00000175318	GRAMD2A	0.431896	-1.21124	5.09e-14	down	4.7	3.81	3.28	1.32	1.5	1.15	3.93	1.32333
ENSG00000175324	LSM1	0.494074	-1.0172	1.96e-32	down	53.48	61.58	53.68	24.75	23.51	22.02	56.2467	23.4267
ENSG00000175344	CHRNA7	0.373805	-1.41964	4.54e-37	down	8.63	8.26	6.56	2.71	2.41	2.26	7.81667	2.46
ENSG00000175485	OR52W1	0.0459634	-4.44337	0.00845232	down	0.5	0.22	0.26	0	0	0	0.326667	0
ENSG00000175505	CLCF1	0.370307	-1.43321	7.72e-60	down	27.47	25.58	25.91	7.88	8.54	8.86	26.32	8.42667
ENSG00000175536	LIPT2	0.284067	-1.8157	0.000158525	down	1	0.64	1.31	0.16	0.22	0.36	0.983333	0.246667
ENSG00000175567	UCP2	0.409998	-1.28631	1.26e-16	down	9.93	9.68	8.21	3.44	3.08	2.8	9.27333	3.10667
ENSG00000175575	PAAF1	0.458836	-1.12395	7.44e-14	down	10.21	7.55	7.88	4.44	3.73	2.4	8.54667	3.52333
ENSG00000175582	RAB6A	0.213548	-2.22737	0	down	59.34	55.35	60.53	10.59	9.82	8.4	58.4067	9.60333
ENSG00000175592	FOSL1	0.297263	-1.75019	0	down	327.53	337.76	337.99	83.46	84.27	83.31	334.427	83.68
ENSG00000175658	DRD5P2	0.0111144	-6.49143	5.16e-07	down	0.52	0.55	0.57	0	0	0	0.546667	0
ENSG00000175820	CCDC168	0.135823	-2.8802	0.0129716	down	0.03	0.01	0.02	0	0	0	0.02	0
ENSG00000175868	CALCB	0.0360029	-4.79574	0.000444401	down	0.5	0.65	0.89	0	0	0.07	0.68	0.0233333
ENSG00000175874	CREG2	0.241522	-2.04977	0.0052036	down	0.76	0.45	0.86	0.07	0.16	0.25	0.69	0.16
ENSG00000175879	HOXD8	0.364755	-1.455	6.93e-11	down	4.36	4.1	4.43	1.64	1.47	1.31	4.29667	1.47333
ENSG00000175920	DOK7	0.479331	-1.0609	0.000138033	down	1.74	1.32	1.73	0.62	0.77	0.62	1.59667	0.67
ENSG00000175946	KLHL38	0.0174651	-5.83938	2.01e-05	down	0.31	0.19	0.24	0	0	0	0.246667	0
ENSG00000176024	ZNF613	0.430261	-1.21671	4.41e-05	down	1.65	1.84	1.47	1.01	0.62	1.23	1.65333	0.953333
ENSG00000176170	SPHK1	0.422484	-1.24303	5.39e-16	down	8.79	8.72	6.53	2.96	3.62	2.36	8.01333	2.98
ENSG00000176244	ACBD7	0.235163	-2.08827	5.99e-30	down	3.3	3.59	3.54	0.71	0.66	0.68	3.47667	0.683333
ENSG00000176641	RNF152	0.221384	-2.17537	1.54e-14	down	0.58	1.05	0.53	0.11	0.08	0.23	0.72	0.14
ENSG00000176732	PFN4	0.111159	-3.16931	0.0190578	down	0.39	0.63	0.29	0	0.16	0	0.436667	0.0533333
ENSG00000176894	PXMP2	0.486776	-1.03867	7.98e-11	down	14.63	14.36	14.23	6.72	5.54	6.87	14.4067	6.37667
ENSG00000176928	GCNT4	0.33521	-1.57686	0.0194967	down	0.13	0.16	0.19	0.01	0.06	0.07	0.16	0.0466667
ENSG00000177076	ACER2	0.472228	-1.08244	3.09e-17	down	5.25	4.53	3.83	1.82	1.62	1.74	4.53667	1.72667
ENSG00000177098	SCN4B	0.279413	-1.83953	6.48e-08	down	0.68	1.05	1.42	0.22	0.25	0.2	1.05	0.223333
ENSG00000177181	RIMKLA	0.386132	-1.37283	5.33e-31	down	1.93	1.92	1.86	0.62	0.55	0.69	1.90333	0.62
ENSG00000177283	FZD8	0.0789384	-3.66313	3.43e-06	down	0.29	0.27	0.4	0.02	0.03	0.01	0.32	0.02
ENSG00000177406	NINJ2-AS1	0.486904	-1.03829	0.0222807	down	0.71	0.69	0.56	0.18	0.25	0.33	0.653333	0.253333
ENSG00000177426	TGIF1	0.36861	-1.43983	0	down	228.58	221.05	222.01	60.81	64.19	67.82	223.88	64.2733
ENSG00000177455	CD19	0.24442	-2.03257	0.00337948	down	0.94	1.08	1.72	0.42	0.19	0.03	1.24667	0.213333
ENSG00000177459	ERICH5	0.441932	-1.1781	2.69e-21	down	18.81	16.58	18.2	6.31	4.51	6.94	17.8633	5.92
ENSG00000177606	JUN	0.302876	-1.7232	0	down	58.81	60.16	60.3	16.1	14.15	15.71	59.7567	15.32
ENSG00000177614	PGBD5	0.240408	-2.05644	0.0048055	down	0.59	0.36	0.37	0.13	0.14	0.01	0.44	0.0933333
ENSG00000177640	CASC2	0.451705	-1.14655	0.000108965	down	1.57	0.79	1.36	0.47	0.21	0.78	1.24	0.486667
ENSG00000177699	novel transcript	0.0468066	-4.41714	0.0104858	down	0.09	0.06	0.26	0	0	0	0.136667	0
ENSG00000177721	ANXA2R	0.428445	-1.22282	0.00226832	down	2.04	2.32	1.54	0.64	0.61	0.41	1.96667	0.553333
ENSG00000178075	GRAMD1C	0.280793	-1.83242	4.65e-37	down	4.87	8.03	5.98	1.39	1.27	2.65	6.29333	1.77
ENSG00000178093	TSSK6	0.00983773	-6.66746	0.000716854	down	0.75	2	0.13	0	0.02	0	0.96	0.00666667
ENSG00000178202	POGLUT3	0.436721	-1.19521	7.24e-29	down	5.87	6.2	6.03	1.93	2.48	2.31	6.03333	2.24
ENSG00000178209	PLEC	0.453992	-1.13926	0	down	243.52	248.17	249.51	92.64	85.77	95.03	247.067	91.1467
ENSG00000178403	NEUROG2	0.104752	-3.25494	0.000420702	down	0.37	0.33	0.39	0	0.05	0.05	0.363333	0.0333333
ENSG00000178404	CEP295NL	0.33095	-1.59531	0.0227547	down	0.56	0.48	0.48	0.17	0.03	0.14	0.506667	0.113333
ENSG00000178462	TUBAL3	0.179998	-2.47394	0.00317135	down	0.61	0.37	0.46	0.06	0.08	0.08	0.48	0.0733333
ENSG00000178538	CA8	0.339157	-1.55998	5.08e-08	down	1.48	1.5	1.73	0.42	0.36	0.6	1.57	0.46
ENSG00000178691	SUZ12	0.317719	-1.65418	4.02e-194	down	24.6	23.77	24.3	6.92	6.37	6.21	24.2233	6.5
ENSG00000178695	KCTD12	0.479418	-1.06064	1.82e-06	down	0.82	0.88	0.86	0.33	0.34	0.36	0.853333	0.343333
ENSG00000178726	THBD	0.105237	-3.24828	6.05e-12	down	0.67	0.75	0.76	0.07	0.06	0.06	0.726667	0.0633333
ENSG00000178764	ZHX2	0.46837	-1.09428	1.25e-26	down	6.97	6.14	7.74	2.74	2.59	2.91	6.95	2.74667
ENSG00000178878	APOLD1	0.251296	-1.99254	1.46e-32	down	3.21	3.37	3.31	0.87	1.5	1.47	3.29667	1.28
ENSG00000178934	LGALS7B	0.228745	-2.12819	3.3e-06	down	8.18	8.87	7.75	0.49	2.75	1.53	8.26667	1.59
ENSG00000178947	SMIM10L2A	0.420642	-1.24934	3.06e-06	down	0.76	0.84	0.72	0.3	0.26	0.25	0.773333	0.27
ENSG00000179023	KLHDC7A	0.403582	-1.30907	0.000947091	down	0.53	0.33	0.37	0.09	0.17	0.15	0.41	0.136667
ENSG00000179031	NSA2P3	0.0788343	-3.66503	0.0200027	down	0.49	0.39	0.62	0.09	0	0	0.5	0.03
ENSG00000179361	ARID3B	0.426955	-1.22784	5.51e-44	down	10.16	11.63	10.21	3.51	3.96	4.08	10.6667	3.85
ENSG00000179388	EGR3	0.274945	-1.86279	3.95e-68	down	7.54	7.36	6.89	1.76	1.68	2.51	7.26333	1.98333
ENSG00000179456	ZBTB18	0.301952	-1.72761	1.15e-08	down	1.24	1.22	0.92	0.36	0.3	0.18	1.12667	0.28
ENSG00000179546	HTR1D	0.356489	-1.48807	3.13e-10	down	1.61	1.97	1.78	0.46	0.55	0.6	1.78667	0.536667
ENSG00000179674	ARL14	0.288903	-1.79134	0.000755019	down	1.22	1.55	0.91	0.39	0.19	0.31	1.22667	0.296667
ENSG00000179715	PCED1B	0.330275	-1.59826	2.42e-06	down	2.17	1.89	1.35	0.34	0.55	1.21	1.80333	0.7
ENSG00000179862	CITED4	0.45878	-1.12413	0.00526279	down	1.3	2	2	0.51	0.5	1.05	1.76667	0.686667
ENSG00000179930	ZNF648	0.335122	-1.57724	0.00228482	down	0.77	0.41	0.35	0.08	0.26	0.08	0.51	0.14
ENSG00000180257	ZNF816	0.309087	-1.69392	7.55e-12	down	3.31	2.68	4.42	1.5	0.86	1.01	3.47	1.12333
ENSG00000180316	PNPLA1	0.259523	-1.94607	0.0200365	down	0.17	0.29	0.31	0.13	0	0.12	0.256667	0.0833333
ENSG00000180592	SKIDA1	0.268042	-1.89947	2.74e-05	down	0.41	0.48	0.6	0.17	0.09	0.13	0.496667	0.13
ENSG00000180611	MB21D2	0.479404	-1.06069	1.52e-10	down	3.09	3.47	3.67	1.24	1.49	1.39	3.41	1.37333
ENSG00000180644	PRF1	0.375429	-1.41339	2.45e-23	down	10.78	7.54	8.93	1.75	2.73	2.93	9.08333	2.47
ENSG00000180720	CHRM4	0.2781	-1.84632	3.74e-12	down	1.76	1.67	1.9	0.44	0.41	0.42	1.77667	0.423333
ENSG00000180767	CHST13	0.161248	-2.63265	5.51e-06	down	0.79	1.02	0.86	0.05	0.17	0.13	0.89	0.116667
ENSG00000180773	SLC36A4	0.403023	-1.31107	2.58e-40	down	12.01	13.29	12.4	3.75	3.71	5.06	12.5667	4.17333
ENSG00000180815	MAP3K15	0.418284	-1.25744	4.66e-09	down	1.48	1.58	1.43	0.61	0.47	0.57	1.49667	0.55
ENSG00000180834	MAP6D1	0.291226	-1.77979	3.07e-15	down	4.37	4.6	4.14	1.38	0.81	1.05	4.37	1.08
ENSG00000180998	GPR137C	0.240654	-2.05497	2.26e-08	down	0.74	0.85	0.85	0.16	0.18	0.13	0.813333	0.156667
ENSG00000181031	RPH3AL	0.417849	-1.25895	2.04e-18	down	6.67	10.49	9.11	3.35	3.59	4.58	8.75667	3.84
ENSG00000181143	MUC16	0.197101	-2.34299	1.82e-07	down	0.3	0.16	0.24	0.05	0.04	0.05	0.233333	0.0466667
ENSG00000181192	DHTKD1	0.320441	-1.64187	7.14e-90	down	9.98	10.46	9.32	2.9	2.28	2.63	9.92	2.60333
ENSG00000181333	HEPHL1	0.247161	-2.01648	0.0100949	down	0.07	0.13	0.14	0.02	0.03	0.03	0.113333	0.0266667
ENSG00000181585	TMIE	0.0642284	-3.96064	6.9e-05	down	0.51	0.56	0.88	0.03	0	0.08	0.65	0.0366667
ENSG00000181690	PLAG1	0.190614	-2.39128	5.12e-07	down	1.25	0.34	0.35	0.06	0.01	0.07	0.646667	0.0466667
ENSG00000181751	MACIR	0.457247	-1.12895	4.21e-23	down	9.04	7.64	8.41	3.1	3.04	3.72	8.36333	3.28667
ENSG00000181788	SIAH2	0.391542	-1.35276	2.11e-66	down	25.51	27.03	27.02	8.84	9.2	7.79	26.52	8.61
ENSG00000181790	ADGRB1	0.481683	-1.05384	3.2e-07	down	3.8	1.91	2.95	1.53	1.24	0.88	2.88667	1.21667
ENSG00000181804	SLC9A9	0.0958749	-3.3827	5.44e-05	down	0.76	0.68	0.4	0	0.16	0	0.613333	0.0533333
ENSG00000181894	ZNF329	0.467903	-1.09572	1.8e-05	down	1.66	1.33	1.22	0.67	0.41	0.63	1.40333	0.57
ENSG00000182010	RTKN2	0.366897	-1.44655	5.7e-37	down	5.02	5.02	4.57	1.21	1.25	1.09	4.87	1.18333
ENSG00000182022	CHST15	0.451785	-1.14629	4.4e-272	down	46.24	49.1	46.66	17.43	16.52	17.89	47.3333	17.28
ENSG00000182040	USH1G	0.430487	-1.21596	4.83e-11	down	2.54	2.98	2.37	0.79	1.05	0.93	2.63	0.923333
ENSG00000182054	IDH2	0.355599	-1.49168	6.73e-132	down	41.45	35.79	36.73	11.06	11.27	10.12	37.99	10.8167
ENSG00000182287	AP1S2	0.388801	-1.3629	1.44e-21	down	7.46	7.55	6.83	1.71	2.63	2.84	7.28	2.39333
ENSG00000182389	CACNB4	0.464925	-1.10493	3.93e-11	down	2.55	1.95	1.98	1.75	0.83	1.09	2.16	1.22333
ENSG00000182489	XKRX	0.212454	-2.23478	2.29e-06	down	0.73	0.88	0.74	0.09	0.15	0.16	0.783333	0.133333
ENSG00000182557	SPNS3	0.0137028	-6.18939	6.23e-09	down	2.58	3.08	2.54	0.04	0.04	0	2.73333	0.0266667
ENSG00000182575	NXPH3	0.0249943	-5.32226	0.000329375	down	0.05	0.09	0.13	0	0	0	0.09	0
ENSG00000182612	TSPAN10	0.37724	-1.40644	4.03e-06	down	1.9	1.87	2.28	0.59	0.83	0.55	2.01667	0.656667
ENSG00000182796	TMEM198B	0.474451	-1.07567	1.86e-23	down	7.98	7.63	6.74	2.88	3.57	3.54	7.45	3.33
ENSG00000182866	LCK	0.00871811	-6.84177	2.23e-08	down	1.58	1.34	1.47	0	0	0.03	1.46333	0.01
ENSG00000182871	COL18A1	0.471468	-1.08477	4.92e-185	down	40.13	42.87	41.92	15.68	17.79	16.71	41.64	16.7267
ENSG00000182885	ADGRG3	0.0786864	-3.66774	0.020442	down	0.25	0.16	0.31	0.02	0	0	0.24	0.00666667
ENSG00000182916	TCEAL7	0.0537146	-4.21854	0.0194164	down	0.06	0.35	0.3	0	0	0	0.236667	0
ENSG00000183111	ARHGEF37	0.404999	-1.30401	2.83e-18	down	3.18	3.47	2.91	0.85	1	0.89	3.18667	0.913333
ENSG00000183128	CALHM3	0.172351	-2.53658	2e-11	down	2.28	2.22	2.25	0.26	0.31	0.42	2.25	0.33
ENSG00000183148	ANKRD20A2P	0.448329	-1.15737	0.0212314	down	0.19	1.32	0.73	0.18	0.96	0.14	0.746667	0.426667
ENSG00000183150	GPR19	0.37	-1.4344	0.0060249	down	0.88	1.65	0.99	0.38	0.16	0.71	1.17333	0.416667
ENSG00000183287	CCBE1	0.200593	-2.31766	2.66e-19	down	1.15	1.15	1.01	0.13	0.28	0.21	1.10333	0.206667
ENSG00000183386	FHL3	0.328215	-1.60729	8.34e-27	down	10.98	10.52	9.01	2.45	1	2.37	10.17	1.94
ENSG00000183454	GRIN2A	0.0905257	-3.46553	0.00804937	down	0.06	0.03	0.14	0	0.01	0	0.0766667	0.00333333
ENSG00000183508	TENT5C	0.247695	-2.01336	1.55e-30	down	2.44	2.21	2.24	0.37	0.58	0.49	2.29667	0.48
ENSG00000183578	TNFAIP8L3	0.155649	-2.68363	3.44e-06	down	0.81	0.97	0.86	0.28	0.03	0.07	0.88	0.126667
ENSG00000183625	CCR3	0.211518	-2.24115	0.000541889	down	0.64	0.83	1.17	0.13	0.18	0.13	0.88	0.146667
ENSG00000183691	NOG	0.312134	-1.67976	0.000364025	down	0.76	1.15	1.1	0.33	0.09	0.38	1.00333	0.266667
ENSG00000183696	UPP1	0.0696122	-3.84452	0	down	237.1	232.96	228.12	12.73	14.02	12.4	232.727	13.05
ENSG00000183760	ACP7	0.170451	-2.55257	6.09e-37	down	5.33	4	4.54	0.72	0.89	0.56	4.62333	0.723333
ENSG00000183778	B3GALT5	0.186373	-2.42374	1.08e-80	down	3.97	3.17	3.32	0.4	0.5	0.67	3.48667	0.523333
ENSG00000183831	ANKRD45	0.340416	-1.55463	0.0112914	down	0.42	0.41	0.25	0.11	0.1	0.09	0.36	0.1
ENSG00000183840	GPR39	0.415318	-1.26771	1.78e-07	down	1.93	2.1	2.1	0.7	0.81	0.61	2.04333	0.706667
ENSG00000183873	SCN5A	0.36421	-1.45716	5.47e-46	down	3.17	3.72	3.36	0.97	1.13	1.09	3.41667	1.06333
ENSG00000183876	ARSI	0.212038	-2.23761	0.00522762	down	0.38	0.33	0.29	0.02	0	0.14	0.333333	0.0533333
ENSG00000183914	DNAH2	0.309629	-1.69139	1.56e-10	down	1.01	1.1	0.84	0.37	0.28	0.19	0.983333	0.28
ENSG00000183955	KMT5A	0.434685	-1.20196	2.2e-139	down	61.71	66.33	61.02	24.4	19.87	24.05	63.02	22.7733
ENSG00000184005	ST6GALNAC3	0.411479	-1.28111	2.4e-06	down	1.32	1.26	1.71	0.18	0.6	0.33	1.43	0.37
ENSG00000184156	KCNQ3	0.179713	-2.47623	4.04e-05	down	0.12	0.24	0.17	0.08	0.02	0.05	0.176667	0.05
ENSG00000184160	ADRA2C	0.326953	-1.61285	2.06e-45	down	12.3	12.03	12.89	3.27	3.27	3.81	12.4067	3.45
ENSG00000184254	ALDH1A3	0.381992	-1.38838	0	down	214.18	211.31	209.99	68.68	66.83	67.45	211.827	67.6533
ENSG00000184303	DRD5P1	0.0455056	-4.45781	0.00851498	down	0.25	0.27	0.06	0	0	0	0.193333	0
ENSG00000184349	EFNA5	0.146134	-2.77463	3.22e-07	down	0.65	0.44	0.75	0.09	0.03	0.28	0.613333	0.133333
ENSG00000184454	NCMAP	0.431478	-1.21264	3.6e-11	down	2.39	2.22	2.19	0.7	0.99	0.77	2.26667	0.82
ENSG00000184500	PROS1	0.48097	-1.05598	1.92e-27	down	9.46	8.79	8.24	3.69	3.58	3.26	8.83	3.51
ENSG00000184557	SOCS3	0.315261	-1.66538	1.3e-75	down	15.72	14.59	16.21	3.95	4.11	4.27	15.5067	4.11
ENSG00000184574	LPAR5	0.359713	-1.47508	1.09e-22	down	6	5.38	5.3	1.98	1.36	1.76	5.56	1.7
ENSG00000184584	STING1	0.327626	-1.60988	1.34e-45	down	14.02	16.79	14.48	5.33	3.53	4.2	15.0967	4.35333
ENSG00000184599	TAFA3	0.169808	-2.55803	4.65e-13	down	2.7	3.34	3.57	0.6	0.4	0.39	3.20333	0.463333
ENSG00000184602	SNN	0.300279	-1.73562	1.58e-99	down	15.85	15.97	14.86	4.21	3.6	3.92	15.56	3.91
ENSG00000184669	OR7E14P	0.252863	-1.98357	0.0020018	down	0.84	0.85	1.01	0.28	0.26	0.14	0.9	0.226667
ENSG00000184697	CLDN6	0.369855	-1.43497	0.00810246	down	0.86	0.84	0.83	0.27	0.17	0.29	0.843333	0.243333
ENSG00000184709	LRRC26	0.34049	-1.55432	0.00869173	down	0.61	1.4	1.18	0.46	0.19	0.21	1.06333	0.286667
ENSG00000184730	APOBR	0.242386	-2.04462	0.0236457	down	0.09	0.14	0.17	0.03	0.03	0.03	0.133333	0.03
ENSG00000184731	FAM110C	0.192403	-2.3778	8.27e-283	down	21.5	20.05	20.3	4.19	3.43	2.9	20.6167	3.50667
ENSG00000184809	B3GALT5-AS1	0.184651	-2.43713	1.02e-14	down	1.45	1.51	1.33	0.22	0.39	0.17	1.43	0.26
ENSG00000184828	ZBTB7C	0.23052	-2.11704	3.59e-08	down	1.18	0.81	1.22	0.18	0.16	0.05	1.07	0.13
ENSG00000184845	DRD1	0.367153	-1.44555	0.000549433	down	0.48	0.48	0.49	0.23	0.11	0.1	0.483333	0.146667
ENSG00000184908	CLCNKB	0.218051	-2.19727	1.11e-09	down	2.58	1.98	2.59	0.48	0.24	1.18	2.38333	0.633333
ENSG00000184979	USP18	0.273027	-1.87288	4.28e-24	down	5.83	6.37	6.44	1.29	1.47	1.52	6.21333	1.42667
ENSG00000184988	TMEM106A	0.493581	-1.01864	0.00744571	down	0.97	0.89	1.14	0.34	0.28	0.33	1	0.316667
ENSG00000184995	IFNE	0.433722	-1.20516	0.000998415	down	1.87	1.94	1.46	0.48	0.83	0.61	1.75667	0.64
ENSG00000185040	SPDYE16	0.471677	-1.08413	1.82e-06	down	1.64	2.2	1.68	0.84	0.69	0.6	1.84	0.71
ENSG00000185100	ADSS1	0.484556	-1.04527	9.44e-12	down	10.9	9.49	10.38	3.65	4.05	3.27	10.2567	3.65667
ENSG00000185105	MYADML2	0.251716	-1.99013	0.00764721	down	0.25	0.35	0.34	0.06	0.02	0.12	0.313333	0.0666667
ENSG00000185269	NOTUM	0.135015	-2.88881	7.24e-73	down	12.1	10.55	11.62	1.87	1.17	1.04	11.4233	1.36
ENSG00000185339	TCN2	0.459635	-1.12144	5.2e-06	down	3.18	2.04	2.17	1.33	0.64	1.13	2.46333	1.03333
ENSG00000185352	HS6ST3	0.294601	-1.76317	0.0114926	down	0.11	0.11	0.08	0.04	0.02	0.02	0.1	0.0266667
ENSG00000185386	MAPK11	0.398064	-1.32893	1.07e-39	down	12.13	11.8	10.82	3.75	3.8	3.76	11.5833	3.77
ENSG00000185477	GPRIN3	0.195698	-2.3533	7.93e-18	down	0.49	0.4	0.39	0.05	0.08	0.09	0.426667	0.0733333
ENSG00000185483	ROR1	0.410795	-1.28351	2.73e-08	down	1.28	1.26	1.13	0.42	0.33	0.51	1.22333	0.42
ENSG00000185561	TLCD2	0.159917	-2.64461	6.27e-28	down	1.49	1.34	1.41	0.2	0.17	0.2	1.41333	0.19
ENSG00000185585	OLFML2A	0.480492	-1.05741	2.25e-20	down	3.19	3.72	3.91	1.55	1.45	1.46	3.60667	1.48667
ENSG00000185634	SHC4	0.202873	-2.30135	1.23e-07	down	1.63	1.08	1.25	0.45	0.38	0.31	1.32	0.38
ENSG00000185650	ZFP36L1	0.474646	-1.07508	0	down	189.81	184.11	190.48	78.08	74.67	73.54	188.133	75.43
ENSG00000185664	PMEL	0.473644	-1.07813	1.41e-07	down	4.6	4.77	5.29	1.92	2.12	3.16	4.88667	2.4
ENSG00000185896	LAMP1	0.231095	-2.11344	0	down	142.08	135.8	143.88	28.61	26.19	24.97	140.587	26.59
ENSG00000185900	POMK	0.478877	-1.06227	7.28e-118	down	18.89	17.83	16.87	7.88	8.57	6.56	17.8633	7.67
ENSG00000186007	LEMD1	0.313987	-1.67122	2.49e-22	down	6.98	6.8	7.01	2.49	4.07	2.61	6.93	3.05667
ENSG00000186212	SOWAHB	0.377731	-1.40457	1.36e-09	down	1.36	1.64	1.38	0.43	0.49	0.47	1.46	0.463333
ENSG00000186469	GNG2	0.0837031	-3.57858	2.08e-11	down	0.92	0.86	1.2	0.25	0.16	0.06	0.993333	0.156667
ENSG00000186481	ANKRD20A5P	0.474469	-1.07561	0.000770396	down	2.24	4.77	4.72	0.65	2.51	1.85	3.91	1.67
ENSG00000186510	CLCNKA	0.109068	-3.1967	6.5e-06	down	0.38	0.68	0.84	0.06	0.02	0.06	0.633333	0.0466667
ENSG00000186642	PDE2A	0.165	-2.59946	4.74e-238	down	22.34	22.91	22.87	4.23	3.49	4.17	22.7067	3.96333
ENSG00000186648	CARMIL3	0.37345	-1.42101	0.00042379	down	0.38	0.89	0.46	0.2	0.16	0.12	0.576667	0.16
ENSG00000186765	FSCN2	0.418187	-1.25778	4.76e-07	down	3.5	3.6	4.13	1.69	1.01	2.24	3.74333	1.64667
ENSG00000186767	SPIN4	0.297514	-1.74897	4.72e-41	down	5.98	5.17	6.22	1.73	1.37	1.21	5.79	1.43667
ENSG00000186832	KRT16	0.111537	-3.16441	6.6e-06	down	1.23	1.05	1.03	0.06	0.22	0.08	1.10333	0.12
ENSG00000186854	TRABD2A	0.411765	-1.28011	3.2e-14	down	6.18	6.12	7.11	2.03	2.81	2.74	6.47	2.52667
ENSG00000186951	PPARA	0.384636	-1.37843	1.54e-46	down	5.43	4.59	6.26	3.63	1.48	1.56	5.42667	2.22333
ENSG00000186976	EFCAB6	0.319531	-1.64597	0.00307655	down	0.34	0.2	0.86	0.05	0.15	0.06	0.466667	0.0866667
ENSG00000187094	CCK	0.121471	-3.04132	0.000357831	down	1.98	1.18	1.36	0.09	0.3	0.11	1.50667	0.166667
ENSG00000187098	MITF	0.411035	-1.28267	5.29e-06	down	0.94	0.99	0.67	0.23	0.86	0.47	0.866667	0.52
ENSG00000187123	LYPD6	0.241635	-2.0491	1.95e-20	down	2.49	2.14	2.23	0.5	0.28	0.59	2.28667	0.456667
ENSG00000187193	MT1X	0.202475	-2.30418	3.69e-200	down	443.25	437.11	468.73	65.1	62.4	64.38	449.697	63.96
ENSG00000187498	COL4A1	0.24707	-2.01701	0.00117151	down	0.23	0.23	0.32	0.02	0.05	0.19	0.26	0.0866667
ENSG00000187554	TLR5	0.224662	-2.15417	6.44e-08	down	1.41	0.63	0.78	0.84	0.16	0.09	0.94	0.363333
ENSG00000187634	SAMD11	0.255773	-1.96706	4.02e-10	down	2.07	1.41	2.4	0.44	0.32	0.45	1.96	0.403333
ENSG00000187650	VMAC	0.457746	-1.12738	0.00465315	down	0.76	0.81	1.51	0.45	0.46	0.26	1.02667	0.39
ENSG00000187676	B3GLCT	0.329059	-1.60358	1.46e-26	down	3.72	3.23	3.92	1.09	0.99	0.91	3.62333	0.996667
ENSG00000187688	TRPV2	0.210249	-2.24983	7.03e-16	down	5.52	2.97	4.23	0.41	0.69	0.83	4.24	0.643333
ENSG00000187833	C2orf78	0.223142	-2.16397	7.03e-14	down	1.57	1.63	1.9	0.34	0.24	0.38	1.7	0.32
ENSG00000187867	PALM3	0.457055	-1.12956	5.53e-26	down	9.82	10.98	10.37	3.99	3.84	4.19	10.39	4.00667
ENSG00000187908	DMBT1	0.0889314	-3.49116	2.05e-13	down	1.28	1.04	0.77	0.06	0.32	0.01	1.03	0.13
ENSG00000188015	S100A3	0.396095	-1.33608	3.66e-05	down	6.64	7.6	5.5	3.02	2.62	1.42	6.58	2.35333
ENSG00000188037	CLCN1	0.188481	-2.40751	2.38e-09	down	0.86	0.95	0.91	0.11	0.2	0.13	0.906667	0.146667
ENSG00000188039	NWD1	0.361477	-1.46803	0.00262873	down	0.62	0.18	0.27	0.17	0.03	0.05	0.356667	0.0833333
ENSG00000188042	ARL4C	0.290263	-1.78457	2.07e-26	down	3.47	3.56	3.31	0.92	0.58	1.03	3.44667	0.843333
ENSG00000188282	RUFY4	0.081218	-3.62206	0.000386343	down	0.34	1.04	0.65	0.14	0.02	0.03	0.676667	0.0633333
ENSG00000188404	SELL	0.275258	-1.86114	4.5e-05	down	1.42	0.73	0.99	0.15	0.31	0.43	1.04667	0.296667
ENSG00000188452	CERKL	0.380422	-1.39433	0.00102688	down	0.91	0.63	1.15	0.18	0.26	0.29	0.896667	0.243333
ENSG00000188487	INSC	0.0461303	-4.43814	0.000132552	down	0.42	0.36	0.85	0	0.04	0.1	0.543333	0.0466667
ENSG00000188488	SERPINA5	0.193437	-2.37007	1.83e-19	down	3.75	3.07	2.91	0.48	0.61	0.46	3.24333	0.516667
ENSG00000188582	PAQR9	0.137031	-2.86742	3.64e-06	down	0.19	0.15	0.13	0.01	0.03	0.01	0.156667	0.0166667
ENSG00000188613	NANOS1	0.21502	-2.21746	4.74e-05	down	0.2	0.76	1.4	0.1	0.17	0.21	0.786667	0.16
ENSG00000188672	RHCE	0.34934	-1.51729	0.00313826	down	1.43	1.09	0.76	0.83	0.77	0.24	1.09333	0.613333
ENSG00000188706	ZDHHC9	0.497979	-1.00584	1.22e-44	down	12.59	14.34	12.45	5.37	5.05	7.09	13.1267	5.83667
ENSG00000188763	FZD9	0.237485	-2.07409	3.54e-06	down	0.94	0.86	0.88	0.17	0.16	0.2	0.893333	0.176667
ENSG00000188833	ENTPD8	0.281873	-1.82688	6.39e-07	down	1.36	1.3	1.38	0.32	0.29	0.23	1.34667	0.28
ENSG00000188878	FBF1	0.410088	-1.28599	3.66e-09	down	5.91	6.07	3.68	2.22	1.63	2.16	5.22	2.00333
ENSG00000188910	GJB3	0.452908	-1.14271	1.05e-70	down	37.44	34.43	35.22	14.03	12.84	14.92	35.6967	13.93
ENSG00000188933	USP32P1	0.445099	-1.1678	0.0195994	down	0.97	0.74	2.35	0.6	0.77	0.49	1.35333	0.62
ENSG00000189014	SHLD2P3	0.31378	-1.67217	2.32e-05	down	2.5	2.97	1.37	0.43	0.5	0.83	2.28	0.586667
ENSG00000189043	NDUFA4	0.34493	-1.53562	1.03e-173	down	54.96	54.76	57.63	17.15	17.78	18.69	55.7833	17.8733
ENSG00000189050	RNFT1	0.415224	-1.26804	2.95e-51	down	28.1	27.48	28.94	11.15	10.39	9.62	28.1733	10.3867
ENSG00000189052	CGB5	0.21142	-2.24182	3.37e-05	down	2.29	3.18	2.21	0.1	0.45	0.81	2.56	0.453333
ENSG00000189058	APOD	0.236371	-2.08087	0.000196139	down	2	1.75	1.85	0.41	0.21	0.52	1.86667	0.38
ENSG00000189320	FAM180A	0.234901	-2.08988	0.0118914	down	0.63	0.32	0.66	0.11	0.08	0.12	0.536667	0.103333
ENSG00000189350	TOGARAM2	0.278443	-1.84454	0.00257163	down	0.63	0.37	1.11	0.48	0.05	0.06	0.703333	0.196667
ENSG00000189362	NEMP2	0.323742	-1.62709	1.69e-39	down	6.02	6.08	6.75	1.43	1.63	1.8	6.28333	1.62
ENSG00000189419	SPATA41	0.0342825	-4.86638	0.0019504	down	0.07	0.06	0.26	0	0	0	0.13	0
ENSG00000189433	GJB4	0.294999	-1.76122	2.37e-09	down	2.85	4.12	3.22	0.91	0.88	0.71	3.39667	0.833333
ENSG00000196083	IL1RAP	0.263538	-1.92392	2.21e-25	down	3.37	3.91	3.79	1.12	0.38	0.8	3.69	0.766667
ENSG00000196126	HLA-DRB1	0.229971	-2.12048	4.78e-37	down	23.8	23.66	25.73	4.43	5.12	5.2	24.3967	4.91667
ENSG00000196136	SERPINA3	0.017859	-5.80721	2.45e-05	down	0.63	0.33	0.34	0	0	0	0.433333	0
ENSG00000196155	PLEKHG4	0.432969	-1.20766	3.75e-83	down	20.61	23.15	25.69	7.7	6.8	7.67	23.15	7.39
ENSG00000196169	KIF19	0.432258	-1.21004	0.000534382	down	0.58	1.35	0.91	0.32	0.4	0.34	0.946667	0.353333
ENSG00000196218	RYR1	0.494683	-1.01543	7.32e-18	down	5.44	4.51	5.71	2.42	2.65	3.33	5.22	2.8
ENSG00000196227	FAM217B	0.498796	-1.00348	3.15e-12	down	2.71	2.64	2.33	0.97	1.15	1.01	2.56	1.04333
ENSG00000196352	CD55	0.479942	-1.05907	2.87e-102	down	57.44	56.05	53.26	22.37	21.77	21.5	55.5833	21.88
ENSG00000196358	NTNG2	0.255431	-1.96899	7.14e-13	down	1.51	1.82	2.92	0.34	1.74	0.15	2.08333	0.743333
ENSG00000196388	INCA1	0.328392	-1.60651	0.012108	down	1.18	1.21	0.85	0.41	0.34	0.15	1.08	0.3
ENSG00000196517	SLC6A9	0.325493	-1.6193	7.98e-22	down	5.63	5.54	4.63	1.94	1.38	1.17	5.26667	1.49667
ENSG00000196542	SPTSSB	0.319118	-1.64784	6.77e-29	down	12.66	16.55	10.31	8.37	1.92	5.98	13.1733	5.42333
ENSG00000196593	ANKRD20A19P	0.136498	-2.87305	0.00433663	down	0.12	0.82	0.56	0.02	0.04	0.02	0.5	0.0266667
ENSG00000196639	HRH1	0.452804	-1.14304	9.01e-26	down	7.36	6.04	6.68	2.5	2.36	2.69	6.69333	2.51667
ENSG00000196683	TOMM7	0.380803	-1.39288	1.07e-123	down	539.11	554.63	572.84	168.2	187.76	179.98	555.527	178.647
ENSG00000196730	DAPK1	0.346419	-1.52941	8.8e-38	down	4.31	4.45	4.79	1.01	2	1.7	4.51667	1.57
ENSG00000196872	CRACDL	0.42002	-1.25147	0.00935927	down	0.42	0.89	0.82	0.11	0.15	0.47	0.71	0.243333
ENSG00000196951	SCOC-AS1	0.477999	-1.06492	0.0184024	down	1.92	1.12	0.89	0.99	1.86	1.61	1.31	1.48667
ENSG00000196967	ZNF585A	0.469055	-1.09217	3.85e-07	down	2.8	0.82	2.48	0.4	1.11	0.67	2.03333	0.726667
ENSG00000197056	ZMYM1	0.469357	-1.09124	1.46e-37	down	10.65	11.03	11.03	3.11	4.71	3.07	10.9033	3.63
ENSG00000197147	LRRC8B	0.495644	-1.01263	6.52e-36	down	5.3	5.37	4.93	2.16	1.94	2.18	5.2	2.09333
ENSG00000197165	SULT1A2	0.343445	-1.54185	0.00689264	down	0.72	1.31	0.69	0.16	0.09	0.4	0.906667	0.216667
ENSG00000197181	PIWIL2	0.132238	-2.91879	2.48e-21	down	3.73	2.99	3.87	0.25	0.18	0.1	3.53	0.176667
ENSG00000197249	SERPINA1	0.0443469	-4.49502	1.54e-39	down	7.56	7.46	6.96	0.25	0.51	0.37	7.32667	0.376667
ENSG00000197302	ZNF720	0.379167	-1.3991	3e-15	down	5.88	5.09	5.93	2.18	1.46	1.81	5.63333	1.81667
ENSG00000197415	VEPH1	0.492736	-1.02111	0.0144128	down	2.66	0.81	1.96	0.93	0.94	0.45	1.81	0.773333
ENSG00000197467	COL13A1	0.27394	-1.86807	2.41e-73	down	14.34	14.57	15.86	3.29	5.3	3.75	14.9233	4.11333
ENSG00000197555	SIPA1L1	0.493833	-1.0179	1.03e-63	down	16.76	17.82	16.37	8.12	7.36	6.98	16.9833	7.48667
ENSG00000197558	SSPOP	0.294287	-1.7647	3.57e-11	down	0.83	1.3	0.97	0.5	0.16	0.32	1.03333	0.326667
ENSG00000197576	HOXA4	0.168592	-2.56839	8.9e-13	down	3.92	3.94	4.04	0.69	0.8	0.51	3.96667	0.666667
ENSG00000197594	ENPP1	0.328921	-1.60419	1.78e-41	down	3.64	3.15	3.6	0.96	0.94	0.81	3.46333	0.903333
ENSG00000197603	CPLANE1	0.463029	-1.11082	1.82e-24	down	3.93	3.87	4.42	1.51	1.42	2.26	4.07333	1.73
ENSG00000197632	SERPINB2	0.0535748	-4.2223	0.0162642	down	0.09	0.16	0.11	0	0	0	0.12	0
ENSG00000197776	KLHDC1	0.238559	-2.06758	0.00836327	down	0.23	0.35	0.29	0.07	0.02	0.07	0.29	0.0533333
ENSG00000197872	CYRIA	0.203385	-2.29772	2.09e-07	down	0.86	0.43	0.45	0.15	0.08	0.12	0.58	0.116667
ENSG00000198108	CHSY3	0.20621	-2.27782	2.38e-14	down	1.38	1.23	1.32	0.25	0.23	0.18	1.31	0.22
ENSG00000198203	SULT1C2	0.164185	-2.60661	5.22e-28	down	2.55	2.31	3.03	0.57	0.65	0.38	2.63	0.533333
ENSG00000198223	CSF2RA	0.342081	-1.54759	1.44e-06	down	3.32	1.79	2.66	1.18	0.54	0.99	2.59	0.903333
ENSG00000198331	HYLS1	0.495387	-1.01337	7.96e-18	down	14.78	14.86	13.59	5.66	5.87	6.48	14.41	6.00333
ENSG00000198400	NTRK1	0.26655	-1.90752	1.12e-14	down	2.33	2.59	3.94	0.7	0.66	0.74	2.95333	0.7
ENSG00000198417	MT1F	0.183468	-2.4464	5.12e-26	down	34.9	27.95	31.84	3.98	2.79	3.25	31.5633	3.34
ENSG00000198502	HLA-DRB5	0.199202	-2.3277	1.25e-10	down	8.16	8.9	10.14	2.87	0.47	2.58	9.06667	1.97333
ENSG00000198515	CNGA1	0.479833	-1.0594	0.00405682	down	1.19	1.58	1.62	0.57	1.04	0.18	1.46333	0.596667
ENSG00000198553	KCNRG	0.490061	-1.02897	0.00588944	down	1.57	1.68	1.76	0.64	0.54	0.89	1.67	0.69
ENSG00000198574	SH2D1B	0.0695422	-3.84597	0.0123165	down	0.36	0.18	0.24	0.02	0	0	0.26	0.00666667
ENSG00000198718	TOGARAM1	0.489318	-1.03115	8.36e-05	down	0.79	1.21	1.49	0.39	0.53	0.57	1.16333	0.496667
ENSG00000198723	TEX45	0.271595	-1.88047	0.00682759	down	0.58	1.63	1.64	0.65	0.28	0.04	1.28333	0.323333
ENSG00000198729	PPP1R14C	0.12199	-3.03517	2.68e-89	down	11.79	12.29	12.03	1.45	1.25	0.97	12.0367	1.22333
ENSG00000198734	F5	0.469925	-1.0895	0.022766	down	0.29	0.33	0.3	0.15	0.09	0.02	0.306667	0.0866667
ENSG00000198758	EPS8L3	0.118705	-3.07454	1.79e-05	down	1.04	1.36	0.8	0.02	0.05	0.13	1.06667	0.0666667
ENSG00000198796	ALPK2	0.187943	-2.41164	6.99e-05	down	0.32	0.19	0.27	0.07	0.08	0.02	0.26	0.0566667
ENSG00000198824	CHAMP1	0.464857	-1.10514	3.89e-51	down	14.34	14.83	15.09	6	6.12	5.88	14.7533	6
ENSG00000198860	TSEN15	0.357609	-1.48354	1.23e-51	down	21.89	19.94	21.2	5.26	6.15	6.93	21.01	6.11333
ENSG00000198924	DCLRE1A	0.2906	-1.78289	6.34e-71	down	8.75	8.49	8.19	2.38	1.82	1.92	8.47667	2.04
ENSG00000198929	NOS1AP	0.309389	-1.69251	8.5e-51	down	5	5.24	4.23	1.41	1.74	1.64	4.82333	1.59667
ENSG00000198959	TGM2	0.37093	-1.43078	1.08e-43	down	7.96	8.53	8.96	2.69	2.26	2.38	8.48333	2.44333
ENSG00000203666	EFCAB2	0.429319	-1.21988	1.04e-09	down	8.69	9.45	7.43	3.29	3.17	3.74	8.52333	3.4
ENSG00000203688	LINC02487	0.0538539	-4.21481	0.0165863	down	0.06	0.1	0.19	0	0	0	0.116667	0
ENSG00000203697	CAPN8	0.264688	-1.91764	0.0214464	down	0.29	0.5	0.66	0.08	0.31	0	0.483333	0.13
ENSG00000203706	SERTAD4-AS1	0.0354883	-4.81651	0.00224419	down	0.54	0.98	0.47	0	0	0	0.663333	0
ENSG00000203722	RAET1G	0.229381	-2.12418	0.000170706	down	1.99	1.72	1.08	0.21	0.42	0.33	1.59667	0.32
ENSG00000204044	SLC12A5-AS1	0.315589	-1.66388	0.00140725	down	0.54	0.79	0.99	0.19	0.2	0.19	0.773333	0.193333
ENSG00000204054	LINC00963	0.494863	-1.0149	2.24e-53	down	21.31	24.32	26.08	9.66	9.89	9.59	23.9033	9.71333
ENSG00000204128	C2orf72	0.170001	-2.55638	2.86e-27	down	2.7	3.29	3.68	0.37	0.6	0.29	3.22333	0.42
ENSG00000204131	NHSL2	0.24252	-2.04383	0.000285633	down	0.28	0.24	0.23	0.02	0.08	0.04	0.25	0.0466667
ENSG00000204175	GPRIN2	0.359401	-1.47633	0.000238005	down	0.97	1.17	1.49	0.47	0.33	0.34	1.21	0.38
ENSG00000204252	HLA-DOA	0.367028	-1.44604	1e-06	down	1.15	2.15	2.36	0.51	0.85	2.52	1.88667	1.29333
ENSG00000204262	COL5A2	0.227169	-2.13816	4.65e-20	down	1.93	1.51	1.6	0.18	0.52	0.57	1.68	0.423333
ENSG00000204287	HLA-DRA	0.351951	-1.50655	2.87e-07	down	3.72	3.37	3.63	1.01	1.18	0.97	3.57333	1.05333
ENSG00000204291	COL15A1	0.0149562	-6.06311	1.54e-06	down	0.19	0.33	0.31	0	0	0.01	0.276667	0.00333333
ENSG00000204308	RNF5	0.463595	-1.10906	1.5e-43	down	42.8	45.02	44.41	16.97	17.51	17.02	44.0767	17.1667
ENSG00000204310	AGPAT1	0.427309	-1.22665	4.92e-65	down	34.57	30.65	35.78	12.01	11.64	11.99	33.6667	11.88
ENSG00000204311	PJVK	0.296556	-1.75362	4.11e-05	down	1.99	1.32	1.42	0.13	0.8	0.84	1.57667	0.59
ENSG00000204538	PSORS1C2	0.375028	-1.41493	4.92e-05	down	4.57	4.62	3.35	1.69	1.18	1.04	4.18	1.30333
ENSG00000204540	PSORS1C1	0.459058	-1.12325	2.98e-22	down	16.92	16.72	16.73	8.97	10.8	8.98	16.79	9.58333
ENSG00000204611	ZNF616	0.325049	-1.62127	1.85e-18	down	2.84	2.49	3.55	0.52	0.89	1.1	2.96	0.836667
ENSG00000204682	MIR1915HG	0.352059	-1.50611	1.01e-12	down	1.75	1.97	1.94	0.55	0.57	0.55	1.88667	0.556667
ENSG00000204869	IGFL4	0.249428	-2.0033	0.015403	down	0.51	0.17	0.47	0.34	0.33	0	0.383333	0.223333
ENSG00000204876	novel transcript	0.113042	-3.14506	7.6e-54	down	6.1	6.7	5.85	0.46	0.31	0.35	6.21667	0.373333
ENSG00000204882	GPR20	0.448874	-1.15562	0.00222349	down	1.78	1.58	1.79	1.07	0.37	0.49	1.71667	0.643333
ENSG00000204923	FBXO48	0.461221	-1.11647	4.5e-06	down	13.81	3.99	4.25	1.49	3.95	1.26	7.35	2.23333
ENSG00000204947	ZNF425	0.299833	-1.73777	1.52e-14	down	2.09	2.12	2.67	0.52	0.59	0.81	2.29333	0.64
ENSG00000205076	LGALS7	0.0789913	-3.66216	0.0219811	down	1.42	0.47	1.27	0.25	0	0	1.05333	0.0833333
ENSG00000205089	CCNI2	0.258002	-1.95455	7.64e-05	down	0.7	0.92	2.2	0.35	0.53	0.11	1.27333	0.33
ENSG00000205236	novel transcript	0.446034	-1.16477	9.84e-07	down	1.35	1.87	2.11	0.49	0.81	0.71	1.77667	0.67
ENSG00000205363	INSYN1	0.430467	-1.21603	0.000296742	down	1.19	0.73	1.11	1.61	1.27	1.65	1.01	1.51
ENSG00000205426	KRT81	0.222151	-2.17039	2.28e-09	down	1.83	1.88	1.58	0.35	0.29	0.34	1.76333	0.326667
ENSG00000205659	LIN52	0.42296	-1.24141	1.04e-20	down	11.34	8.27	8.7	2.96	2.8	2.99	9.43667	2.91667
ENSG00000205755	CRLF2	0.126657	-2.981	0.00817799	down	0.24	0.32	0.51	0.06	0	0.08	0.356667	0.0466667
ENSG00000205771	CATSPER2P1	0.332235	-1.58973	0.0033935	down	0.92	1.56	1.58	0.33	0.35	0.43	1.35333	0.37
ENSG00000205795	CYS1	0.211808	-2.23917	6.58e-20	down	5.1	2.47	2.59	0.45	0.46	0.51	3.38667	0.473333
ENSG00000205810	KLRC3	0.315968	-1.66215	0.00274385	down	0.95	1.78	3.37	0.28	0.27	0.95	2.03333	0.5
ENSG00000206262	FOXL2NB	0.440727	-1.18204	0.00466287	down	0.59	0.57	0.45	0.15	0.25	0.22	0.536667	0.206667
ENSG00000206538	VGLL3	0.111605	-3.16352	0.000781094	down	0.07	0.14	0.06	0.05	0	0.02	0.09	0.0233333
ENSG00000206557	TRIM71	0.0517195	-4.27315	0.00348786	down	0.05	0.07	0.02	0	0	0.01	0.0466667	0.00333333
ENSG00000206559	ZCWPW2	0.433392	-1.20626	0.011841	down	0.96	0.45	0.31	0.26	0.13	0.16	0.573333	0.183333
ENSG00000211460	TSN	0.415678	-1.26646	2.21e-140	down	42.24	39.15	40.42	14.93	16.97	16.48	40.6033	16.1267
ENSG00000212993	POU5F1B	0.34545	-1.53345	7.94e-05	down	1.02	0.87	0.81	0.2	0.18	0.25	0.9	0.21
ENSG00000213023	SYT3	0.466391	-1.10039	1.65e-07	down	4.16	4.43	3.89	1.22	0.9	2.46	4.16	1.52667
ENSG00000213062	novel transcript	0.3987	-1.32662	1.04e-05	down	0.24	0.21	0.26	0.07	0.06	0.1	0.236667	0.0766667
ENSG00000213064	SFT2D2	0.46651	-1.10002	3.93e-89	down	8.59	8.57	7.68	2.84	3.05	2.88	8.28	2.92333
ENSG00000213085	CFAP45	0.352346	-1.50494	0.00416135	down	0.6	0.68	1.21	0.42	0.33	0.12	0.83	0.29
ENSG00000213190	MLLT11	0.311115	-1.68448	0.000239293	down	0.7	0.56	0.91	0.18	0.17	0.21	0.723333	0.186667
ENSG00000213281	NRAS	0.471155	-1.08573	6.36e-113	down	28.98	27.62	26.86	10.73	10.68	11.58	27.82	10.9967
ENSG00000213344	PCNPP3	0.164678	-2.60228	0.0122627	down	1.21	3.54	1.7	0.42	0.23	0.25	2.15	0.3
ENSG00000213390	ARHGAP19	0.423307	-1.24022	4.43e-96	down	17.03	16.5	15.79	5.63	6.12	5.84	16.44	5.86333
ENSG00000213409	C1QBPP2	0.07341	-3.76788	0.0150235	down	0.6	0.54	0.3	0	0	0.11	0.48	0.0366667
ENSG00000213424	KRT222	0.229952	-2.1206	3.52e-16	down	3.1	3.95	2.82	0.46	0.4	1.01	3.29	0.623333
ENSG00000213442	RPL18AP3	0.150161	-2.73542	0.0219338	down	1.92	0.84	1.74	0	0	0.64	1.5	0.213333
ENSG00000213557	novel transcript	0.279301	-1.84011	3.85e-11	down	1.8	1.41	1.76	0.7	0.54	0.31	1.65667	0.516667
ENSG00000213593	TMX2	0.422486	-1.24302	5.01e-23	down	72.68	74.63	70.84	27.62	32.03	23.78	72.7167	27.81
ENSG00000213626	LBH	0.0450854	-4.47119	2.36e-06	down	0.96	0.5	1.03	0.03	0.02	0	0.83	0.0166667
ENSG00000213654	GPSM3	0.162059	-2.6254	3.73e-12	down	3.72	3.42	2.65	0.35	0.52	0.47	3.26333	0.446667
ENSG00000213963	novel transcript	0.498666	-1.00385	8.88e-11	down	4.1	3.54	5.11	1.57	1.84	2.77	4.25	2.06
ENSG00000214300	SPDYE3	0.29247	-1.77364	0.000104185	down	0.96	0.9	0.81	0.22	0.28	0.09	0.89	0.196667
ENSG00000214338	SOGA3	0.0397513	-4.65285	3.22e-08	down	0.66	0.66	0.27	0.05	0	0	0.53	0.0166667
ENSG00000214357	NEURL1B	0.294243	-1.76492	9.07e-39	down	3.29	4.06	3.83	0.9	0.99	0.96	3.72667	0.95
ENSG00000214402	LCNL1	0.30262	-1.72442	0.00142788	down	0.6	0.45	0.4	0.1	0.12	0.12	0.483333	0.113333
ENSG00000214456	PLIN5	0.467801	-1.09603	1.11e-12	down	10.91	13.2	8.7	5.05	4.84	5.81	10.9367	5.23333
ENSG00000214870	novel transcript	0.240584	-2.05539	0.00196174	down	1	1.83	1.2	0.22	0.24	0.28	1.34333	0.246667
ENSG00000214894	LINC00243	0.351153	-1.50983	2.04e-21	down	7.74	8.41	8.01	2.65	2.29	2.11	8.05333	2.35
ENSG00000214944	ARHGEF28	0.418449	-1.25688	5.68e-26	down	3.71	3.69	4.09	1.35	1.8	1.17	3.83	1.44
ENSG00000215114	UBXN2B	0.493334	-1.01936	2.39e-37	down	9.26	8.33	9.86	3.54	4.14	3.35	9.15	3.67667
ENSG00000215156	novel transcript	0.461384	-1.11596	0.0218281	down	0.42	0.26	0.45	0.09	0.11	0.24	0.376667	0.146667
ENSG00000215186	GOLGA6B	0.0856714	-3.54504	0.000814882	down	0.34	0.45	0.28	0.06	0	0	0.356667	0.02
ENSG00000215246	novel transcript	0.128926	-2.95539	0.00652325	down	1.22	1.33	1.3	0.23	0	0.18	1.28333	0.136667
ENSG00000216378	novel transcript	0.308861	-1.69497	0.0133742	down	1.06	2.58	1.45	0.45	0.34	0.44	1.69667	0.41
ENSG00000216775	novel transcript	0.39117	-1.35413	5.92e-08	down	1.39	1.48	1.27	0.54	0.37	0.45	1.38	0.453333
ENSG00000217120	novel transcript	0.0464826	-4.42716	0.00935521	down	0.23	0.08	0.29	0	0	0	0.2	0
ENSG00000217442	SYCE3	0.406568	-1.29843	0.0199296	down	4.27	5.17	6.62	2.61	2.6	0.55	5.35333	1.92
ENSG00000218336	TENM3	0.233033	-2.1014	0.000244186	down	0.14	0.37	0.72	0.01	0.12	0.07	0.41	0.0666667
ENSG00000218358	RAET1K	0.325704	-1.61836	7.27e-05	down	1.5	1.37	1.6	0.34	0.33	0.53	1.49	0.4
ENSG00000218510	LINC00339	0.367065	-1.44589	8.27e-20	down	12.61	14.42	14.74	4.44	4.49	4.13	13.9233	4.35333
ENSG00000220785	MTMR9LP	0.421321	-1.24701	2.2e-11	down	3.88	3.41	3.54	1.17	1.51	1.19	3.61	1.29
ENSG00000221818	EBF2	0.266455	-1.90804	5.42e-28	down	2.44	2.43	2.22	0.55	0.5	0.5	2.36333	0.516667
ENSG00000221843	C2orf16	0.381869	-1.38885	2e-05	down	0.36	0.34	0.28	0.13	0.06	0.1	0.326667	0.0966667
ENSG00000221866	PLXNA4	0.013424	-6.21904	2.37e-06	down	0.11	0.06	0.06	0	0	0	0.0766667	0
ENSG00000221883	ARIH2OS	0.427304	-1.22666	0.0115347	down	2	1.19	1.49	0.48	0.58	0.67	1.56	0.576667
ENSG00000221887	HMSD	0.214469	-2.22116	0.00100846	down	0.75	1.2	0.8	0.1	0.22	0.12	0.916667	0.146667
ENSG00000221963	APOL6	0.0971153	-3.36416	1.74e-09	down	0.28	0.19	0.19	0.01	0.03	0.01	0.22	0.0166667
ENSG00000222033	LINC01124	0.184187	-2.44075	0.0222528	down	0.14	0.3	0.23	0.05	0.05	0	0.223333	0.0333333
ENSG00000222046	DCDC2B	0.22197	-2.17157	0.0093971	down	0.48	0.2	0.47	0.08	0.03	0.11	0.383333	0.0733333
ENSG00000222047	C10orf55	0.213729	-2.22614	4.74e-06	down	0.81	0.86	0.74	0.04	0.22	0.19	0.803333	0.15
ENSG00000223485	LINC01615	0.374746	-1.41601	0.00185947	down	1.37	1.27	1.55	0.7	0.37	0.39	1.39667	0.486667
ENSG00000223642	novel transcript	0.0533673	-4.2279	0.016028	down	0.33	0.4	0.16	0	0	0	0.296667	0
ENSG00000223749	MIR503HG	0.179886	-2.47484	1.58e-14	down	4.42	6.16	4.57	0.39	0.78	1.09	5.05	0.753333
ENSG00000223804	novel transcript	0.432726	-1.20847	0.00245729	down	5.73	3.98	3.62	1.41	1.58	7.16	4.44333	3.38333
ENSG00000223855	HRAT92	0.243699	-2.03683	0.00131729	down	0.54	0.52	0.92	0.3	0.1	0.1	0.66	0.166667
ENSG00000223865	HLA-DPB1	0.218256	-2.19591	2.09e-08	down	3.99	4.28	2.62	1.04	0.6	0.79	3.63	0.81
ENSG00000223899	SEC13P1	0.151305	-2.72447	0.0212715	down	0.29	0.67	0.67	0.13	0	0.09	0.543333	0.0733333
ENSG00000223947	novel transcript	0.334334	-1.58064	0.000682942	down	0.49	0.67	0.45	0.11	0.27	0.06	0.536667	0.146667
ENSG00000224057	EGFR-AS1	0.184304	-2.43984	0.000109177	down	0.38	0.47	0.5	0.11	0.08	0.02	0.45	0.07
ENSG00000224081	SLC44A3-AS1	0.473839	-1.07753	2.95e-06	down	3.85	5.85	5.18	1.92	1.5	2.24	4.96	1.88667
ENSG00000224090	novel transcript	0.341755	-1.54897	0.0133757	down	0.49	0.36	0.59	0.21	0.08	0.12	0.48	0.136667
ENSG00000224106	CYP4F25P	0.477637	-1.06601	1.42e-07	down	2.14	2.64	2.3	1.2	0.78	0.84	2.36	0.94
ENSG00000224152	novel transcript	0.285894	-1.80645	0.00949052	down	0.61	0.47	0.7	0.11	0.23	0.09	0.593333	0.143333
ENSG00000224321	RPL12P14	0.222548	-2.16781	0.00200365	down	2.94	2.08	1.34	0.55	0.17	0.52	2.12	0.413333
ENSG00000224407	novel transcript	0.10916	-3.19548	2.23e-06	down	1.39	1.93	2.22	0	0.12	0.42	1.84667	0.18
ENSG00000224413	novel transcript	0.236387	-2.08077	0.00310934	down	0.18	0.58	0.63	0.07	0.05	0.16	0.463333	0.0933333
ENSG00000224462	C4BPAP1	0.435162	-1.20037	0.00317391	down	7	2.67	1.3	2.8	1.19	0.38	3.65667	1.45667
ENSG00000224481	novel transcript	0.30284	-1.72337	0.0202317	down	0.51	0.49	0.53	0.16	0.15	0.03	0.51	0.113333
ENSG00000224712	NPIPA3	0.330705	-1.59638	0.00654619	down	0.87	1.33	1.68	0.36	0.51	0.22	1.29333	0.363333
ENSG00000224715	novel transcript	0.187592	-2.41433	0.00103891	down	0.23	0.23	0.15	0.01	0.04	0.05	0.203333	0.0333333
ENSG00000224786	CETN4P	0.208427	-2.26238	0.000809994	down	0.76	0.51	0.71	0.12	0.22	0.05	0.66	0.13
ENSG00000224790	novel transcript	0.468653	-1.09341	0.0173003	down	0.69	1.73	0.45	0.59	0.31	0.12	0.956667	0.34
ENSG00000224846	NQO2-AS1	0.196115	-2.35023	0.0146863	down	0.65	0.3	1.26	0.28	0	0.16	0.736667	0.146667
ENSG00000225173	novel transcript	0.145563	-2.78029	0.0181754	down	0.45	0.91	1.23	0.2	0	0.12	0.863333	0.106667
ENSG00000225177	novel transcript	0.429196	-1.22029	0.000887402	down	3.65	8.44	5.35	3.28	3.1	2.51	5.81333	2.96333
ENSG00000225205	novel transcript	0.391692	-1.35221	0.00155796	down	1.3	1.4	1.98	0.6	0.55	0.32	1.56	0.49
ENSG00000225265	TAF1A-AS1	0.338622	-1.56225	0.00120154	down	1.66	1.08	0.98	0.55	0.32	0.18	1.24	0.35
ENSG00000225313	novel transcript	0.488329	-1.03407	9.39e-08	down	13.7	15.81	11.66	5.89	4.93	5.4	13.7233	5.40667
ENSG00000225489	novel transcript	0.480473	-1.05747	0.000192196	down	3.84	3.03	3.91	1.65	1.22	1.32	3.59333	1.39667
ENSG00000225783	MIAT	0.42423	-1.23708	0.0194923	down	0.13	0.25	0.13	0.04	0.05	0.1	0.17	0.0633333
ENSG00000225791	TRAM2-AS1	0.493317	-1.01941	4.3e-06	down	2.32	2.18	2.67	0.99	0.8	1.09	2.39	0.96
ENSG00000225950	NTF4	0.395493	-1.33828	0.00028291	down	3.83	3.07	3.52	0.7	1.14	1.57	3.47333	1.13667
ENSG00000226200	SGMS1-AS1	0.325962	-1.61723	1.09e-07	down	0.38	0.35	0.52	0.1	0.16	0.13	0.416667	0.13
ENSG00000226239	novel transcript	0.149968	-2.73727	0.000121104	down	0.22	0.25	0.36	0.07	0.04	0.04	0.276667	0.05
ENSG00000226321	CROCC2	0.0534361	-4.22604	0.0161067	down	0.31	0.15	0.03	0	0	0	0.163333	0
ENSG00000226690	novel transcript	0.325594	-1.61885	0.0161533	down	0.48	0.81	0.79	0.1	0.28	0.11	0.693333	0.163333
ENSG00000226856	THORLNC	0.0622515	-4.00575	0.000988167	down	2.52	1.42	2.06	0	0	0.4	2	0.133333
ENSG00000227036	LINC00511	0.391785	-1.35187	1.25e-49	down	41.54	44.85	18.79	7.72	7.94	6.9	35.06	7.52
ENSG00000227375	DLG1-AS1	0.105554	-3.24394	0.016463	down	0.2	0.43	0.2	0	0.09	0	0.276667	0.03
ENSG00000227733	novel transcript	0.382429	-1.38674	0.00230015	down	1.29	0.43	0.53	0.12	0.15	0.31	0.75	0.193333
ENSG00000227959	novel transcript	0.380507	-1.394	0.0195616	down	1.85	0.87	1.64	0.49	0.74	0.16	1.45333	0.463333
ENSG00000228049	POLR2J2	0.327107	-1.61217	4.79e-07	down	2.52	2.54	1.35	0.42	0.74	0.59	2.13667	0.583333
ENSG00000228157	novel transcript	0.262403	-1.93014	0.00383187	down	0.87	0.4	0.74	0.03	0.27	0.18	0.67	0.16
ENSG00000228451	SDAD1P1	0.468593	-1.09359	0.00485718	down	0.6	0.55	0.9	0.39	0.35	0.35	0.683333	0.363333
ENSG00000228474	OST4	0.43617	-1.19704	1.28e-97	down	434.77	424.17	446.26	157.45	150.87	144.26	435.067	150.86
ENSG00000228709	LINC02575	0.143867	-2.7972	0.0176599	down	0.93	0.31	0.57	0.14	0.07	0	0.603333	0.07
ENSG00000228775	WEE2-AS1	0.264232	-1.92012	0.000285388	down	1.09	1.72	1.41	0.61	0.19	0.15	1.40667	0.316667
ENSG00000228830	novel transcript	0.457075	-1.1295	1.2e-14	down	31.38	27.31	25.85	11.26	11.03	10.09	28.18	10.7933
ENSG00000229018	PMS2P7	0.483034	-1.0498	0.00268279	down	2.82	3.89	3.21	1.71	1.21	0.64	3.30667	1.18667
ENSG00000229021	novel transcript	0.02939	-5.08853	0.000669861	down	0.09	0.08	0.11	0	0	0	0.0933333	0
ENSG00000229146	SNX18P4	0.0275617	-5.18119	0.000766729	down	0.38	1.38	0.27	0	0	0.03	0.676667	0.01
ENSG00000229156	novel transcript	0.225524	-2.14865	0.0236453	down	4.36	5.3	2.16	1.71	0.39	0	3.94	0.7
ENSG00000229419	RALGAPA1P1	0.341019	-1.55208	0.00253411	down	0.26	0.15	0.21	0.07	0.07	0.04	0.206667	0.06
ENSG00000229656	ITGB1-DT	0.186363	-2.42381	0.00034069	down	1.01	0.91	0.76	0.23	0	0.18	0.893333	0.136667
ENSG00000229807	XIST	0.0628733	-3.99141	0.00121157	down	0.13	0.38	0.19	0	0.04	0	0.233333	0.0133333
ENSG00000229847	EMX2OS	0.10439	-3.25994	1.75e-05	down	0.31	0.72	0.82	0	0.01	0.03	0.616667	0.0133333
ENSG00000230183	CNOT6LP1	0.0728217	-3.77949	0.0023941	down	0.48	0.48	0.39	0	0.08	0	0.45	0.0266667
ENSG00000230359	TPI1P2	0.0990896	-3.33512	1.31e-15	down	2.03	2.14	2.45	0.26	0.29	0.21	2.20667	0.253333
ENSG00000230385	novel transcript	0.040363	-4.63082	0.00416952	down	0.91	0.66	0.79	0	0.03	0	0.786667	0.01
ENSG00000230487	PSMG3-AS1	0.465919	-1.10185	7.79e-08	down	1.8	2.96	1.55	0.96	0.54	0.94	2.10333	0.813333
ENSG00000230606	novel transcript	0.49239	-1.02213	4.65e-09	down	11.06	12.02	9.06	6.51	5.47	4.67	10.7133	5.55
ENSG00000230615	novel transcript	0.344534	-1.53728	0.0001236	down	4.89	4.07	4.78	0.96	1.05	0.85	4.58	0.953333
ENSG00000230873	STMND1	0.0811381	-3.62348	0.000413468	down	0.52	0.56	0.59	0.04	0.08	0	0.556667	0.04
ENSG00000231160	KLF3-AS1	0.434482	-1.20263	0.00399101	down	0.96	1.03	0.83	0.29	0.27	0.69	0.94	0.416667
ENSG00000231171	LINC01098	0.459076	-1.12319	0.0136437	down	1.82	2.21	2.19	0.55	1.39	0.42	2.07333	0.786667
ENSG00000231233	CFAP58-DT	0.0796077	-3.65095	0.0230742	down	0.28	0.29	0.86	0	0.09	0	0.476667	0.03
ENSG00000231290	APCDD1L-DT	0.109093	-3.19637	0.0039656	down	0.53	0.21	0.62	0.05	0.03	0	0.453333	0.0266667
ENSG00000231345	BEND3P1	0.360675	-1.47123	0.0120475	down	0.51	0.29	0.54	0.11	0.2	0.13	0.446667	0.146667
ENSG00000231381	RNF2P1	0.200021	-2.32178	0.0140028	down	0.84	0.55	0.56	0.12	0.14	0.08	0.65	0.113333
ENSG00000231389	HLA-DPA1	0.393762	-1.34461	0.000138798	down	1.81	1.37	2.35	0.72	0.97	0.98	1.84333	0.89
ENSG00000231528	FAM225A	0.0148771	-6.07076	6.99e-06	down	0.09	0.21	0.1	0	0	0	0.133333	0
ENSG00000232043	novel transcript	0.334323	-1.58069	0.0101143	down	0.26	0.17	0.17	0.06	0.07	0.04	0.2	0.0566667
ENSG00000232070	TMEM253	0.117476	-3.08956	0.0215206	down	0.39	0.32	0.45	0	0.14	0.16	0.386667	0.1
ENSG00000232354	VIPR1-AS1	0.353468	-1.50035	0.00457134	down	3.02	2.25	1.06	0.56	0.5	0.96	2.11	0.673333
ENSG00000232453	LINC02777	0.0176296	-5.82586	4.67e-05	down	0.8	0.11	0.89	0	0	0	0.6	0
ENSG00000232859	LYRM9	0.422086	-1.24439	2.69e-09	down	6.89	5.24	6.7	2.57	1.57	1.69	6.27667	1.94333
ENSG00000233080	LINC01399	0.472736	-1.08089	1.58e-24	down	5.38	7	4.19	3.61	1.9	2.25	5.52333	2.58667
ENSG00000233429	HOTAIRM1	0.469951	-1.08942	4.87e-07	down	11.57	15.63	11.25	7.66	5.4	4.81	12.8167	5.95667
ENSG00000233593	LINC02609	0.367732	-1.44327	2.51e-06	down	2.44	3.54	1.77	0.62	0.52	0.88	2.58333	0.673333
ENSG00000233609	RPL10P19	0.0583279	-4.09967	0.0230399	down	0.44	0.44	0.31	0	0	0	0.396667	0
ENSG00000233621	LINC01137	0.322426	-1.63296	3.1e-06	down	2.89	2.49	2.3	0.99	0.34	0.74	2.56	0.69
ENSG00000233901	LINC01503	0.215352	-2.21523	9.68e-07	down	1.99	2.44	2.07	0.48	0.46	0.26	2.16667	0.4
ENSG00000233967	novel transcript	0.486263	-1.04019	0.000600691	down	1.61	1.11	2.14	0.7	0.58	0.51	1.62	0.596667
ENSG00000234155	LINC02535	0.341278	-1.55098	5.03e-05	down	1.12	0.8	1.14	0.38	0.17	0.33	1.02	0.293333
ENSG00000234380	LINC01426	0.348455	-1.52095	0.00107038	down	0.73	1.25	0.63	0.36	0.22	0.14	0.87	0.24
ENSG00000234432	novel transcript	0.489507	-1.0306	0.000804372	down	1.16	1.12	1.14	0.4	0.44	0.57	1.14	0.47
ENSG00000234805	novel transcript	0.294172	-1.76527	0.00856458	down	0.54	0.46	0.48	0.2	0.09	0.07	0.493333	0.12
ENSG00000234817	ECI2-DT	0.0507812	-4.29956	0.00320188	down	0.15	0.13	0.33	0.02	0	0	0.203333	0.00666667
ENSG00000234899	SOX9-AS1	0.442414	-1.17653	6.99e-05	down	1.77	2.29	1.69	0.93	0.47	0.65	1.91667	0.683333
ENSG00000234949	novel transcript	0.396548	-1.33443	1.48e-05	down	4.95	3.04	3.66	1.31	1.17	1.13	3.88333	1.20333
ENSG00000234996	ACTG1P25	0.464609	-1.10591	0.0194742	down	1.2	0.6	0.57	0.2	0.29	0.61	0.79	0.366667
ENSG00000235092	ID2-AS1	0.278664	-1.8434	1.77e-29	down	3.59	4.2	3.24	0.98	0.66	0.9	3.67667	0.846667
ENSG00000235172	LINC01366	0.204408	-2.29048	0.000194678	down	1.07	1.18	0.57	0.29	0.12	0.08	0.94	0.163333
ENSG00000235272	RAMACL	0.0504	-4.31043	0.0154895	down	0.11	0.04	0.21	0	0	0	0.12	0
ENSG00000235370	DNM1P51	0.484276	-1.0461	0.000356793	down	0.77	0.66	0.54	0.18	0.26	0.33	0.656667	0.256667
ENSG00000235413	KRT18P63	0.0570059	-4.13274	0.00493348	down	0.63	0.43	0.45	0	0.07	0	0.503333	0.0233333
ENSG00000235448	LURAP1L-AS1	0.420453	-1.24998	0.00184714	down	2.57	2.6	2.5	0.96	0.71	1	2.55667	0.89
ENSG00000235831	BHLHE40-AS1	0.379745	-1.3969	0.00547448	down	0.34	0.81	0.52	0.14	0.14	0.24	0.556667	0.173333
ENSG00000236104	ZBTB22	0.42143	-1.24663	5.1e-05	down	6.27	4.29	4.25	2.25	1.75	1.21	4.93667	1.73667
ENSG00000236204	LINC01376	0.258744	-1.9504	0.00484151	down	0.61	0.78	0.7	0.32	0.31	0.09	0.696667	0.24
ENSG00000236682	MAP3K2-DT	0.301461	-1.72996	0.00263708	down	3.48	2.9	3.65	0.79	1.08	0.5	3.34333	0.79
ENSG00000236914	LINC01852	0.210538	-2.24785	0.0137267	down	0.96	0.44	0.62	0.25	0	0.15	0.673333	0.133333
ENSG00000237149	ZNF503-AS2	0.442832	-1.17517	3.26e-08	down	8.43	5.97	6.36	2.38	2.82	1.72	6.92	2.30667
ENSG00000237289	CKMT1B	0.452698	-1.14338	1.31e-50	down	42.3	43.92	44.14	17.73	18.21	15.51	43.4533	17.15
ENSG00000237352	LINC01358	0.299767	-1.73809	0.0189853	down	1.05	0.45	1.23	0.2	0.35	0.18	0.91	0.243333
ENSG00000237412	PRSS56	0.134386	-2.89555	0.00966871	down	0.26	0.21	0.19	0.02	0.02	0.03	0.22	0.0233333
ENSG00000237622	ELOCP18	0.151619	-2.72148	2.96e-10	down	4.4	3.94	2.46	0.31	0.58	0.59	3.6	0.493333
ENSG00000237753	novel transcript	0.370396	-1.43286	0.00296727	down	1.31	0.65	0.46	0.47	0.29	0.16	0.806667	0.306667
ENSG00000237943	PRKCQ-AS1	0.432145	-1.21041	6.5e-05	down	4.04	3.95	3.09	1.54	1.47	1.08	3.69333	1.36333
ENSG00000237975	FLG-AS1	0.173569	-2.52642	0.00677556	down	0.22	0.53	0.17	0.16	0	0.06	0.306667	0.0733333
ENSG00000238113	LINC01410	0.397164	-1.33219	2.27e-05	down	4.82	2.17	1.46	0.92	0.46	0.89	2.81667	0.756667
ENSG00000238273	novel transcript	0.189245	-2.40167	2.29e-08	down	1.44	1.24	2.2	0.24	0.28	0.27	1.62667	0.263333
ENSG00000239282	CASTOR1	0.333589	-1.58386	8.77e-08	down	5.12	3.78	3.17	1.21	1.1	1.99	4.02333	1.43333
ENSG00000239911	PRKAG2-AS1	0.335041	-1.57759	4.79e-05	down	2.95	2.74	3.01	1.28	0.54	0.65	2.9	0.823333
ENSG00000239969	novel transcript	0.0385699	-4.69638	0.000845941	down	1.4	1.07	2.83	0.28	0	0	1.76667	0.0933333
ENSG00000240065	PSMB9	0.416331	-1.2642	3.91e-12	down	12.56	13.25	9.88	4.05	3.63	4.7	11.8967	4.12667
ENSG00000240137	ERICH6-AS1	0.360111	-1.47349	0.00411799	down	1.42	1.9	1.29	0.28	0.16	0.88	1.53667	0.44
ENSG00000240240	novel transcript	0.494118	-1.01707	3.52e-05	down	9.86	11.2	11.31	3.71	5.26	5.31	10.79	4.76
ENSG00000240476	LINC00973	0.442978	-1.17469	1.02e-21	down	15.57	15.85	13.8	5.48	5.62	6.01	15.0733	5.70333
ENSG00000240498	CDKN2B-AS1	0.484799	-1.04454	1.2e-05	down	2.16	2.35	2.15	0.9	0.51	1.26	2.22	0.89
ENSG00000240694	PNMA2	0.13836	-2.8535	9.03e-23	down	1.49	1.57	1.9	0.18	0.16	0.21	1.65333	0.183333
ENSG00000240875	LINC00886	0.475162	-1.07351	1.52e-08	down	4.95	4.06	4.96	3.16	2.78	1.4	4.65667	2.44667
ENSG00000241697	TMEFF1	0.398388	-1.32776	1.08e-08	down	2.66	2.43	3.38	0.89	1.16	0.73	2.82333	0.926667
ENSG00000241935	HOGA1	0.354057	-1.49795	9.97e-09	down	2.06	2.61	2.19	0.69	0.7	0.71	2.28667	0.7
ENSG00000242147	LASTR	0.0493603	-4.3405	0.0115201	down	0.29	0.43	0.39	0	0	0	0.37	0
ENSG00000242265	PEG10	0.328981	-1.60392	2.14e-49	down	7.02	7.41	7.93	2.81	2.38	1.76	7.45333	2.31667
ENSG00000242396	novel transcript	0.370138	-1.43386	0.00818303	down	2.16	4.73	3.97	1.16	1.55	0.68	3.62	1.13
ENSG00000242574	HLA-DMB	0.374179	-1.4182	2.32e-07	down	3.28	2.44	2.56	0.76	1.24	0.53	2.76	0.843333
ENSG00000243008	novel transcript	0.0376826	-4.72996	0.0032626	down	0.1	0.31	0.18	0	0	0	0.196667	0
ENSG00000243016	novel transcript	0.407103	-1.29653	0.0168295	down	2.18	3.42	1.36	1.02	0.42	0.95	2.32	0.796667
ENSG00000243224	novel transcript	0.290315	-1.78431	0.000267536	down	1.56	1.59	2.05	0.27	0.57	0.48	1.73333	0.44
ENSG00000243232	PCDHAC2	0.40264	-1.31244	1.93e-14	down	3.16	2.71	2.4	1.23	0.86	0.74	2.75667	0.943333
ENSG00000243509	TNFRSF6B	0.456893	-1.13007	9.91e-110	down	117.02	113.89	106.85	44.51	41.65	43.28	112.587	43.1467
ENSG00000243629	LINC00880	0.127702	-2.96915	0.00262257	down	0.51	0.29	0.22	0.06	0.06	0	0.34	0.04
ENSG00000243636	novel transcript	0.461207	-1.11651	0.00970205	down	2.52	1.95	1.97	0.62	0.83	1.08	2.14667	0.843333
ENSG00000243710	CFAP57	0.365283	-1.45291	0.000100622	down	1.12	1	0.55	0.15	0.44	0.24	0.89	0.276667
ENSG00000243742	RPLP0P2	0.440304	-1.18343	0.00031246	down	1.31	2.09	2.36	0.59	0.51	0.47	1.92	0.523333
ENSG00000243749	TMEM35B	0.37346	-1.42098	4.59e-18	down	17.49	16.73	16.05	4.4	6.22	5.14	16.7567	5.25333
ENSG00000243789	JMJD7	0.495033	-1.0144	7.55e-06	down	9.35	7.09	6.31	3.53	3.86	3.94	7.58333	3.77667
ENSG00000243978	RTL9	0.250411	-1.99763	0.0148529	down	0.15	0.08	0.13	0.03	0.05	0	0.12	0.0266667
ENSG00000244005	NFS1	0.428028	-1.22422	1.23e-57	down	33.12	41.87	37.78	12.63	12.49	15.81	37.59	13.6433
ENSG00000244274	DBNDD2	0.419091	-1.25466	3.2e-42	down	37.37	37.38	34.69	13.85	11.46	12.54	36.48	12.6167
ENSG00000244405	ETV5	0.450827	-1.14936	6.54e-182	down	45.47	47.81	46.56	17.91	17.55	18.08	46.6133	17.8467
ENSG00000244459	novel transcript	0.390355	-1.35714	0.0205719	down	3.51	1.9	3.86	0.28	1.35	1.48	3.09	1.03667
ENSG00000245112	SMARCA5-AS1	0.331549	-1.59271	1.92e-33	down	27.23	23.97	25.23	6.49	7.66	7.25	25.4767	7.13333
ENSG00000245694	CRNDE	0.494204	-1.01682	2.08e-16	down	7.27	5.63	5.64	5.31	3.61	3.4	6.18	4.10667
ENSG00000245954	LINC02273	0.335602	-1.57518	1.68e-05	down	2.19	2.95	1.92	0.77	0.81	0.44	2.35333	0.673333
ENSG00000246465	novel transcript	0.478042	-1.06479	0.0076866	down	0.81	0.58	0.88	0.28	0.28	0.35	0.756667	0.303333
ENSG00000246640	PICART1	0.15089	-2.72843	5.42e-17	down	1.66	1.59	2.12	0.16	0.23	0.32	1.79	0.236667
ENSG00000246695	RASSF8-AS1	0.445813	-1.16549	0.000818304	down	2.09	0.82	0.97	0.56	0.59	0.68	1.29333	0.61
ENSG00000246763	RGMB-AS1	0.0626044	-3.99759	0.00100341	down	1.59	1.31	0.92	0.35	0	0.04	1.27333	0.13
ENSG00000246777	novel transcript	0.0786106	-3.66913	0.0193998	down	0.11	0.08	0.1	0	0	0.02	0.0966667	0.00666667
ENSG00000246985	SOCS2-AS1	0.261927	-1.93276	2.6e-06	down	2.27	1.71	1.59	0.34	0.39	0.39	1.85667	0.373333
ENSG00000247774	PCED1B-AS1	0.178175	-2.48864	0.00673267	down	0.18	0.26	0.71	0.02	0.04	0.05	0.383333	0.0366667
ENSG00000247809	NR2F2-AS1	0.288606	-1.79283	3.25e-14	down	6.63	9.55	9.86	1.77	2.16	3.2	8.68	2.37667
ENSG00000248323	LUCAT1	0.184201	-2.44064	7.55e-202	down	19.7	20.36	18.79	3.03	2.62	2.45	19.6167	2.7
ENSG00000248383	PCDHAC1	0.195669	-2.35351	1.07e-12	down	0.72	0.95	1.03	0.16	0.08	0.2	0.9	0.146667
ENSG00000248596	novel transcript	0.151966	-2.71817	4.69e-06	down	0.66	0.41	0.29	0.05	0.03	0.1	0.453333	0.06
ENSG00000248713	C4orf54	0.0543563	-4.20141	0.018918	down	0.01	0.02	0.03	0	0	0	0.02	0
ENSG00000248932	novel transcript	0.453318	-1.14141	9.28e-06	down	1.62	2.33	4.38	2.07	0.7	2.29	2.77667	1.68667
ENSG00000249035	CLMAT3	0.132732	-2.91341	0.0137752	down	0.16	0.78	0.59	0	0	0.21	0.51	0.07
ENSG00000249240	novel transcript	0.130053	-2.94283	0.000854137	down	0.8	1.06	0.51	0.13	0.12	0	0.79	0.0833333
ENSG00000249242	TMEM150C	0.202422	-2.30456	8.38e-16	down	1.82	2.03	2.07	0.26	0.46	0.2	1.97333	0.306667
ENSG00000249279	LINC02057	0.043508	-4.52258	0.00728125	down	0.22	0.38	0.9	0	0	0	0.5	0
ENSG00000249306	LINC01411	0.0200852	-5.63773	5.42e-05	down	0.79	0.45	0.41	0	0	0	0.55	0
ENSG00000249328	novel transcript	0.0981957	-3.3482	4.5e-07	down	0.78	0.85	0.88	0.02	0.49	0	0.836667	0.17
ENSG00000249624	novel transcript	0.135867	-2.87973	0.0152813	down	1.16	1.62	0.75	0	0.19	0.16	1.17667	0.116667
ENSG00000249679	novel transcript	0.186114	-2.42574	0.00038481	down	1.75	2.07	1.2	0.11	0	0.08	1.67333	0.0633333
ENSG00000250021	ARPIN-AP3S2	0.283099	-1.82062	0.00557026	down	2.11	2.19	3	0.4	0.21	1.13	2.43333	0.58
ENSG00000250033	SLC7A11-AS1	0.199427	-2.32607	1.89e-09	down	1.41	2.16	2.8	0.11	0.46	0.13	2.12333	0.233333
ENSG00000250155	novel transcript	0.24381	-2.03617	0.00137734	down	1.76	0.96	1.36	0.65	0.34	0.03	1.36	0.34
ENSG00000250299	MRPS31P4	0.151775	-2.71999	0.00948502	down	0.75	1.25	0.28	0.1	0.11	0	0.76	0.07
ENSG00000250304	ZBED1P1	0.0874654	-3.51514	0.00722937	down	0.18	0.18	0.42	0	0.06	0	0.26	0.02
ENSG00000250510	GPR162	0.3272	-1.61176	1.12e-09	down	4.83	3.16	4.63	3.05	2.17	1.37	4.20667	2.19667
ENSG00000250697	novel transcript	0.28595	-1.80616	0.00301993	down	0.8	1.82	1.8	0.53	0.57	0.63	1.47333	0.576667
ENSG00000250995	TMEM30BP1	0.231171	-2.11297	0.00220626	down	0.82	1.28	0.99	0.28	0.18	0.13	1.03	0.196667
ENSG00000251127	novel transcript	0.303086	-1.7222	1.04e-09	down	1.97	1.91	1.86	0.33	0.63	0.42	1.91333	0.46
ENSG00000251158	novel transcript	0.424817	-1.23509	0.00819334	down	0.21	0.72	0.37	0.2	0.1	0.16	0.433333	0.153333
ENSG00000251307	novel transcript	0.066116	-3.91886	0.011214	down	0.2	0.9	0.72	0	0	0.1	0.606667	0.0333333
ENSG00000251349	MSANTD3-TMEFF1	0.497736	-1.00655	2.61e-09	down	5.33	6.29	4.8	2.06	2.03	2.8	5.47333	2.29667
ENSG00000251359	WWC2-AS2	0.365685	-1.45133	0.00317808	down	0.63	0.78	0.66	0.21	0.1	0.33	0.69	0.213333
ENSG00000251867	novel transcript	0.411535	-1.28091	0.00262011	down	1.14	1.17	1.4	0.18	0.61	0.5	1.23667	0.43
ENSG00000253130	novel transcript	0.0230456	-5.43937	0.000182468	down	1.51	0.65	0.54	0	0	0	0.9	0
ENSG00000253293	HOXA10	0.231998	-2.10781	2.9e-114	down	25.92	26.6	26.8	6	6.72	5.37	26.44	6.03
ENSG00000253320	MAILR	0.257978	-1.95468	0.00114127	down	4.67	2.08	3.65	0.54	0.55	0.74	3.46667	0.61
ENSG00000253368	TRNP1	0.322911	-1.63079	2.42e-281	down	85.46	98.54	92.82	26.56	27.43	26.87	92.2733	26.9533
ENSG00000253552	HOXA-AS2	0.103027	-3.27891	1.17e-26	down	9.64	9.49	10.51	0.68	0.44	0.51	9.88	0.543333
ENSG00000253649	PRSS51	0.481378	-1.05476	0.00183917	down	2.15	1.51	1.25	0.52	0.73	0.74	1.63667	0.663333
ENSG00000253669	GASAL1	0.319979	-1.64395	1.39e-07	down	3.66	3.21	3.33	1.11	0.45	1.21	3.4	0.923333
ENSG00000253764	novel transcript	0.0342283	-4.86866	0.00212198	down	0.27	0.07	0.29	0	0	0	0.21	0
ENSG00000253771	TPTE2P1	0.359231	-1.47702	0.00260162	down	1.67	0.95	1.91	0.23	0.15	1.17	1.51	0.516667
ENSG00000253773	C8orf37-AS1	0.114244	-3.12981	0.0220438	down	0.16	0.33	0.37	0	0	0.05	0.286667	0.0166667
ENSG00000253819	LINC01151	0.196005	-2.35104	0.00166602	down	1.87	1.88	1.87	0.62	0.27	0.02	1.87333	0.303333
ENSG00000253948	VPS13B-DT	0.438058	-1.19081	0.000491679	down	15.25	16.03	13.3	5.23	3.86	5.36	14.86	4.81667
ENSG00000254057	novel transcript	0.480669	-1.05689	4.62e-09	down	5.68	7.25	6.79	2.25	1.5	2.65	6.57333	2.13333
ENSG00000254109	RBPMS-AS1	0.0382416	-4.70871	0.00371663	down	0.6	0.17	0.75	0	0	0	0.506667	0
ENSG00000254198	novel transcript	0.281583	-1.82837	0.00181143	down	9.38	9.24	5.25	1.21	0.6	4.01	7.95667	1.94
ENSG00000254285	KRT8P3	0.38147	-1.39036	1.87e-12	down	18.58	22.21	19.12	5.77	5.41	7.3	19.97	6.16
ENSG00000254602	novel transcript	0.187757	-2.41306	1.51e-05	down	0.7	0.64	0.46	0.09	0.06	0.21	0.6	0.12
ENSG00000254706	novel transcript	0.224535	-2.15499	0.00110262	down	1.89	5.01	4.01	0.49	0.38	1.37	3.63667	0.746667
ENSG00000254709	IGLL5	0.04888	-4.35461	0.0134525	down	0.36	0.25	0.06	0	0	0	0.223333	0
ENSG00000254818	novel transcript	0.0703063	-3.8302	0.0130539	down	0.07	0.06	0.12	0.01	0	0	0.0833333	0.00333333
ENSG00000254837	novel transcript	0.404357	-1.3063	1.98e-07	down	2.06	2.98	2.35	0.64	0.99	1.17	2.46333	0.933333
ENSG00000254838	GVINP1	0.19947	-2.32576	0.00237404	down	0.07	0.14	0.08	0.03	0.01	0.01	0.0966667	0.0166667
ENSG00000255330	novel transcript	0.391176	-1.35411	0.0012704	down	0.75	0.47	0.47	0.2	0.2	0.11	0.563333	0.17
ENSG00000255346	NOX5	0.126376	-2.98421	2.5e-11	down	0.34	0.83	0.45	0.08	0.16	0.08	0.54	0.106667
ENSG00000255367	novel transcript	0.350534	-1.51237	0.0189916	down	1.17	1.66	1.34	0.84	0.2	0.33	1.39	0.456667
ENSG00000255458	novel transcript	0.404951	-1.30418	0.00774398	down	0.88	0.37	0.47	0.15	0.17	0.18	0.573333	0.166667
ENSG00000255566	novel transcript	0.0380274	-4.71682	0.0030124	down	1.04	1.03	1.29	0	0	0	1.12	0
ENSG00000255986	MT1JP	0.366188	-1.44934	0.00682887	down	2.68	1.71	1.55	1.08	0.7	0.34	1.98	0.706667
ENSG00000256043	CTSO	0.226518	-2.1423	2.78e-06	down	0.59	0.53	0.69	0.04	0.15	0.17	0.603333	0.12
ENSG00000256576	LINC02361	0.448654	-1.15632	3.62e-05	down	2.43	3.02	2.94	1.03	1.06	1.08	2.79667	1.05667
ENSG00000256594	novel transcript	0.250737	-1.99575	0.0056089	down	0.47	0.26	0.31	0.22	0.06	0	0.346667	0.0933333
ENSG00000256940	PPP1R14B-AS1	0.417151	-1.26136	0.000146906	down	17.06	18.01	18.01	4.22	8.19	3.58	17.6933	5.33
ENSG00000256982	novel transcript	0.375373	-1.4136	4.6e-05	down	1.79	1.38	1.36	0.62	0.25	0.6	1.51	0.49
ENSG00000257027	novel transcript	0.295397	-1.75927	0.0177249	down	0.2	0.41	0.25	0.1	0.06	0.05	0.286667	0.07
ENSG00000257137	LINC02874	0.0667554	-3.90497	0.0109143	down	0.5	0.21	0.66	0	0	0.09	0.456667	0.03
ENSG00000257671	KRT7-AS	0.18945	-2.40011	0.000634816	down	0.92	0.5	0.48	0.13	0.1	0.08	0.633333	0.103333
ENSG00000257704	INAFM1	0.476229	-1.07027	2.01e-05	down	6.63	11	11.59	5.09	3.17	3.49	9.74	3.91667
ENSG00000257767	novel transcript	0.206626	-2.2749	0.00680304	down	2.47	1.76	7.87	0.41	1.22	0.55	4.03333	0.726667
ENSG00000257830	novel transcript	0.0461687	-4.43694	0.00838835	down	0.39	0.66	0.71	0	0	0	0.586667	0
ENSG00000258101	novel transcript	0.390009	-1.35842	0.0175854	down	0.84	0.73	0.67	0.19	0.24	0.31	0.746667	0.246667
ENSG00000258130	novel transcript	0.345741	-1.53224	0.00116855	down	1.47	1.71	1.96	0.86	0.51	0.45	1.71333	0.606667
ENSG00000258279	LINC00592	0.110146	-3.18251	0.00343586	down	0.66	1.2	1.27	0.16	0.09	0.1	1.04333	0.116667
ENSG00000258334	novel transcript	0.0377256	-4.72831	1.08e-08	down	0.78	0.33	0.46	0.04	0	0.01	0.523333	0.0166667
ENSG00000258512	LINC00239	0.221136	-2.177	0.00302429	down	2.41	1.61	2.66	0.94	0	0.28	2.22667	0.406667
ENSG00000258535	novel transcript	0.294042	-1.76591	0.00551542	down	0.11	0.15	0.18	0.02	0.04	0.05	0.146667	0.0366667
ENSG00000258602	LINC01629	0.0499581	-4.32314	0.0127294	down	0.79	0.32	0.85	0	0	0	0.653333	0
ENSG00000258659	TRIM34	0.269821	-1.88992	3.44e-05	down	1.02	0.98	0.71	0.43	0.35	0.14	0.903333	0.306667
ENSG00000258768	novel transcript	0.397225	-1.33197	5.11e-08	down	1.25	1.33	1.41	0.41	0.5	0.43	1.33	0.446667
ENSG00000258926	novel transcript	0.208517	-2.26176	0.00375058	down	0.29	0.27	0.17	0	0.08	0.05	0.243333	0.0433333
ENSG00000258927	novel transcript	0.327637	-1.60983	0.00849467	down	0.71	0.7	0.79	0.34	0.03	0.31	0.733333	0.226667
ENSG00000259006	novel transcript	0.0398586	-4.64896	0.00427573	down	0.34	0.53	0.22	0	0	0	0.363333	0
ENSG00000259065	novel transcript	0.0622893	-4.00487	0.00920613	down	1.82	0.11	0.34	0	0	0.13	0.756667	0.0433333
ENSG00000259207	ITGB3	0.167587	-2.57702	6.12e-13	down	0.59	0.71	0.92	0.1	0.47	0.04	0.74	0.203333
ENSG00000259230	LINC02323	0.346403	-1.52948	1.01e-08	down	5.88	5.86	4.11	1.07	2	2	5.28333	1.69
ENSG00000259319	novel transcript	0.0413028	-4.59762	8.75e-16	down	1.13	1.09	1.06	0.13	0.18	0.04	1.09333	0.116667
ENSG00000259410	novel transcript	0.396546	-1.33444	0.000127724	down	55.71	76.93	88.87	26.78	28.14	23.74	73.8367	26.22
ENSG00000259439	LINC01833	0.211451	-2.2416	2.99e-05	down	1.6	2.49	2.17	0.17	0.93	0.18	2.08667	0.426667
ENSG00000259488	novel transcript	0.360315	-1.47267	0.000441512	down	0.43	0.36	0.53	0.14	0.14	0.11	0.44	0.13
ENSG00000259520	novel transcript	0.4712	-1.08559	0.000122406	down	2.54	2.36	2.07	1.59	0.96	1.01	2.32333	1.18667
ENSG00000259523	novel transcript	0.23716	-2.07607	0.00644663	down	0.89	0.31	0.63	0.15	0.16	0.04	0.61	0.116667
ENSG00000259687	LINC01220	0.049656	-4.33189	0.0113968	down	0.16	0.26	0.27	0	0	0	0.23	0
ENSG00000259768	novel transcript	0.373467	-1.42095	1.83e-20	down	3.33	5.21	3.63	1.32	1.34	1.19	4.05667	1.28333
ENSG00000259803	SLC22A31	0.474495	-1.07553	6.76e-30	down	20.3	20.17	19.46	6.17	7.05	6.13	19.9767	6.45
ENSG00000259856	RAB43P1	0.0338355	-4.88532	0.00154638	down	0.94	1.13	0.9	0	0	0	0.99	0
ENSG00000259884	NR4A1AS	0.0272922	-5.19537	0.000719322	down	0.38	1.03	2.52	0	0	0	1.31	0
ENSG00000259985	novel transcript	0.298483	-1.74428	0.00787587	down	0.83	0.79	0.92	0.2	0.21	0.23	0.846667	0.213333
ENSG00000260025	CRIM1-DT	0.0718131	-3.79961	0.000163558	down	1.62	2.95	3.33	0.38	0.13	0.14	2.63333	0.216667
ENSG00000260103	novel transcript	0.311313	-1.68356	1.28e-07	down	1.04	1.17	1.88	3.42	0.19	0.5	1.36333	1.37
ENSG00000260231	KDM7A-DT	0.493527	-1.0188	0.00284699	down	1.24	1.05	1.14	0.72	0.31	0.38	1.14333	0.47
ENSG00000260328	novel transcript	0.447051	-1.16149	1.26e-08	down	2.14	2.6	2.61	0.95	1.07	0.73	2.45	0.916667
ENSG00000260442	ATP2A1-AS1	0.414802	-1.26951	0.000522817	down	9.04	11.25	8.12	4.13	2.2	3.41	9.47	3.24667
ENSG00000260498	novel transcript	0.196369	-2.34836	0.00343872	down	1.61	2.62	2.73	0.3	0.2	0.69	2.32	0.396667
ENSG00000260577	novel transcript	0.322709	-1.63169	0.00710588	down	0.8	0.52	0.57	0.19	0.17	0.15	0.63	0.17
ENSG00000260776	novel transcript	0.0909541	-3.45872	3.44e-10	down	1.94	1.33	1.58	0.08	0.08	0.3	1.61667	0.153333
ENSG00000260777	novel transcript	0.330942	-1.59535	0.00917193	down	0.47	0.26	0.4	0.09	0.04	0.19	0.376667	0.106667
ENSG00000260807	CEROX1	0.482343	-1.05187	1.49e-16	down	7.78	8.47	6.8	2.98	4.47	3.29	7.68333	3.58
ENSG00000261189	novel transcript	0.240345	-2.05682	6.01e-06	down	3.15	3.71	2.97	0.44	1.15	0.34	3.27667	0.643333
ENSG00000261243	novel transcript	0.0734335	-3.76742	0.00024336	down	2.27	1.66	3	0	0.43	0	2.31	0.143333
ENSG00000261308	FIGNL2	0.0518426	-4.26972	2.06e-05	down	0.25	0.09	0.41	0	0.01	0.02	0.25	0.01
ENSG00000261437	LINC02894	0.475015	-1.07396	0.0146253	down	0.82	0.72	0.68	0.22	0.43	0.25	0.74	0.3
ENSG00000261546	novel transcript	0.222555	-2.16776	0.0108395	down	0.25	0.36	0.36	0.12	0.05	0	0.323333	0.0566667
ENSG00000261594	TPBGL	0.253656	-1.97905	0.00722266	down	0.28	0.42	0.16	0.05	0.02	0.12	0.286667	0.0633333
ENSG00000261655	novel transcript	0.417281	-1.26091	0.000102577	down	1.74	1.72	1.4	0.53	0.73	0.43	1.62	0.563333
ENSG00000261754	novel transcript	0.440911	-1.18144	0.00946278	down	0.66	0.56	0.41	0.16	0.21	0.23	0.543333	0.2
ENSG00000261762	novel transcript	0.370325	-1.43314	2.04e-06	down	1.76	2.07	1.56	0.48	0.47	0.72	1.79667	0.556667
ENSG00000261801	LOXL1-AS1	0.335318	-1.5764	2.4e-23	down	5.75	7.9	9.38	2.28	2.34	2.6	7.67667	2.40667
ENSG00000262165	C17orf114	0.187598	-2.41428	0.015156	down	3.11	1.34	5.23	0.89	0.48	0	3.22667	0.456667
ENSG00000262668	novel transcript	0.0429597	-4.54087	0.00573419	down	0.32	0.15	0.16	0	0	0	0.21	0
ENSG00000262678	CAMTA2-AS1	0.0414872	-4.59119	6.84e-05	down	3.13	2.5	4.16	0	0	0.3	3.26333	0.1
ENSG00000262877	novel transcript	0.257367	-1.9581	3.43e-07	down	2.13	2.05	2.13	0.47	0.51	0.3	2.10333	0.426667
ENSG00000262884	novel transcript	0.0740604	-3.75515	0.0153629	down	0.11	0.11	0.14	0	0.02	0	0.12	0.00666667
ENSG00000263004	AKAP1-DT	0.471807	-1.08373	0.000699069	down	6.91	7.28	5.29	2.97	2.33	3.4	6.49333	2.9
ENSG00000263155	MYZAP	0.273529	-1.87024	3.02e-30	down	6.07	6.85	6.93	1.32	1.76	1.44	6.61667	1.50667
ENSG00000263528	IKBKE	0.485661	-1.04198	3.97e-06	down	2.56	2.85	2.17	1.46	0.83	1.32	2.52667	1.20333
ENSG00000264070	DND1P1	0.0255132	-5.29261	0.000408485	down	0.97	0.42	0.15	0	0	0	0.513333	0
ENSG00000265393	novel transcript	0.216113	-2.21014	0.00672067	down	2.88	5.99	13.46	0.97	1.61	1.73	7.44333	1.43667
ENSG00000265451	CLASP1-AS1	0.114553	-3.12591	0.00476075	down	0.64	1.54	1.39	0	0.11	0.31	1.19	0.14
ENSG00000265480	KRT18P55	0.119779	-3.06155	0.00653683	down	0.46	0.2	0.25	0.03	0.07	0	0.303333	0.0333333
ENSG00000265666	RARA-AS1	0.420406	-1.25014	6.59e-06	down	1.97	3.36	3.91	1.32	0.97	0.96	3.08	1.08333
ENSG00000265778	ZNF516-AS1	0.443601	-1.17267	0.00029188	down	8.56	6.61	12.05	4.37	1.76	1.77	9.07333	2.63333
ENSG00000266010	GATA6-AS1	0.21425	-2.22264	0.00854445	down	1.49	1.49	0.35	0.5	0.36	0	1.11	0.286667
ENSG00000266088	novel transcript	0.034097	-4.87421	1.64e-05	down	1.67	1.76	1.05	0.09	0	0.07	1.49333	0.0533333
ENSG00000266947	novel transcript	0.491332	-1.02523	0.000151318	down	1.62	1.46	1.29	0.58	0.57	0.64	1.45667	0.596667
ENSG00000267060	PTGES3L	0.449249	-1.15441	0.00958779	down	1.49	0.93	1.23	0.44	0.34	0.59	1.21667	0.456667
ENSG00000267073	novel transcript	0.234666	-2.09132	3.92e-39	down	39.6	54.12	39.84	12.95	4.81	13.47	44.52	10.41
ENSG00000267120	novel transcript	0.297941	-1.7469	4.78e-07	down	2.63	2.28	1.54	0.42	1.15	0.35	2.15	0.64
ENSG00000267121	FMNL1-DT	0.141615	-2.81996	1.74e-09	down	2.2	2.65	2.42	0.18	0.33	0.32	2.42333	0.276667
ENSG00000267123	SCAT1	0.402618	-1.31252	1.32e-09	down	6.54	6.55	5.63	1.58	2.2	2.35	6.24	2.04333
ENSG00000267226	MALT1-AS1	0.218291	-2.19568	0.00149609	down	0.5	1.4	1.15	0.34	0.11	0.13	1.01667	0.193333
ENSG00000267261	novel transcript	0.37308	-1.42244	2.85e-09	down	2.34	2.94	2.69	0.84	1	0.91	2.65667	0.916667
ENSG00000267279	novel transcript	0.146994	-2.76617	0.000150008	down	2.53	1.45	2.74	0.11	0.73	0.11	2.24	0.316667
ENSG00000267302	RNFT1-DT	0.393518	-1.3455	0.000282763	down	2.72	2.5	4.99	1.06	0.95	0.8	3.40333	0.936667
ENSG00000267390	KDSR-DT	0.293656	-1.7678	0.0105563	down	1.16	1.36	1.94	0.17	0.73	0.2	1.48667	0.366667
ENSG00000267631	CGB1	0.154885	-2.69073	7.06e-06	down	2.5	2.41	3.62	0.55	0.65	0	2.84333	0.4
ENSG00000267737	novel transcript	0.160343	-2.64077	0.00028059	down	3.12	1.88	1.58	0.4	0	0.51	2.19333	0.303333
ENSG00000267767	LINC01801	0.282884	-1.82172	0.00814647	down	0.18	0.64	0.78	0.08	0.2	0.09	0.533333	0.123333
ENSG00000267882	novel transcript	0.284371	-1.81416	0.0175934	down	0.25	0.26	0.4	0.09	0.05	0.08	0.303333	0.0733333
ENSG00000268001	CARD8-AS1	0.380377	-1.3945	0.0220295	down	0.38	0.48	0.55	0.18	0.11	0.15	0.47	0.146667
ENSG00000268756	novel transcript	0.400163	-1.32134	7.08e-62	down	10.51	10.35	10.26	3.29	3.53	3.57	10.3733	3.46333
ENSG00000268941	LINC01711	0.0153661	-6.02411	7.75e-06	down	0.64	1.16	1.12	0	0	0	0.973333	0
ENSG00000269001	novel transcript	0.158108	-2.66102	0.00117001	down	0.49	0.24	0.38	0.04	0.03	0.02	0.37	0.03
ENSG00000269386	RAB11B-AS1	0.149461	-2.74216	1.5e-37	down	7.93	7.05	7.04	1.37	0.89	1.27	7.34	1.17667
ENSG00000270177	PPP2CA-DT	0.14208	-2.81522	0.000146927	down	0.7	0.89	0.85	0.16	0.08	0.05	0.813333	0.0966667
ENSG00000270207	novel transcript	0.337527	-1.56692	0.000768069	down	0.51	0.51	0.23	0.13	0.15	0.08	0.416667	0.12
ENSG00000270490	novel transcript	0.0428715	-4.54384	0.00568539	down	0.11	0.16	0.12	0	0	0	0.13	0
ENSG00000270504	novel transcript	0.246717	-2.01907	6.04e-07	down	0.7	1.1	1.35	0.33	0.16	0.17	1.05	0.22
ENSG00000270959	LPP-AS2	0.230608	-2.11649	8.25e-05	down	0.74	0.4	0.62	0.03	0.18	0.12	0.586667	0.11
ENSG00000270977	novel transcript	0.47584	-1.07145	1.48e-05	down	0.89	0.9	0.86	0.75	0.33	0.36	0.883333	0.48
ENSG00000271013	LRRC37A9P	0.448847	-1.15571	0.000162344	down	0.72	0.53	0.52	0.21	0.19	0.27	0.59	0.223333
ENSG00000271447	MMP28	0.252032	-1.98832	3.21e-08	down	2.73	2.38	2.69	0.33	0.77	0.61	2.6	0.57
ENSG00000271538	LINC02427	0.232727	-2.10329	0.00766776	down	0.13	0.13	0.23	0.15	0.04	0.01	0.163333	0.0666667
ENSG00000271605	MILR1	0.152337	-2.71467	0.000787424	down	0.82	1.56	1.16	0.26	0.23	0.31	1.18	0.266667
ENSG00000272030	novel transcript	0.356273	-1.48895	0.00234421	down	3.03	4.06	4.25	0.86	1.15	1.19	3.78	1.06667
ENSG00000272138	LINC01607	0.205813	-2.28059	0.00862451	down	0.3	0.58	0.95	0.6	0.15	0	0.61	0.25
ENSG00000272398	CD24	0.22564	-2.14791	4.54e-37	down	7.74	6.86	10.6	1.38	1.83	2.02	8.4	1.74333
ENSG00000272476	novel transcript	0.294533	-1.7635	0.00119903	down	0.73	0.47	0.41	0.09	0.21	0.1	0.536667	0.133333
ENSG00000272661	novel transcript	0.0186483	-5.74481	5.87e-05	down	1.99	3.09	0.43	0	0	0	1.83667	0
ENSG00000272668	novel transcript	0.273375	-1.87104	4.09e-07	down	0.29	0.47	0.44	0.1	0.1	0.08	0.4	0.0933333
ENSG00000272711	HK2-DT	0.292792	-1.77205	4.01e-08	down	3.15	2.77	4.17	0.54	1.07	0.88	3.36333	0.83
ENSG00000272870	SAP30-DT	0.405748	-1.30134	0.00678233	down	1.53	2.12	1.78	0.56	0.74	0.62	1.81	0.64
ENSG00000272899	ATP6V1FNB	0.457008	-1.12971	0.00532929	down	0.35	0.52	0.53	0.19	0.19	0.16	0.466667	0.18
ENSG00000272902	TBC1D8-AS1	0.336223	-1.57251	0.000664036	down	0.59	0.72	0.7	0.18	0.24	0.14	0.67	0.186667
ENSG00000272913	novel transcript	0.444206	-1.1707	0.000423514	down	2.33	1.57	3.13	0.59	0.89	1.17	2.34333	0.883333
ENSG00000272933	novel transcript	0.429524	-1.21919	2.72e-06	down	3.43	5.51	5.44	2.31	1.54	1.31	4.79333	1.72
ENSG00000272969	novel transcript	0.0542883	-4.20322	0.0201863	down	0.49	0.1	0.53	0	0	0	0.373333	0
ENSG00000273001	PFKP-DT	0.150621	-2.731	7.36e-05	down	1.85	1.27	0.61	0.15	0.21	0.11	1.24333	0.156667
ENSG00000273061	CDC37L1-DT	0.393697	-1.34484	0.00688316	down	11.51	12.98	8.44	8.53	1.17	5.17	10.9767	4.95667
ENSG00000273084	novel transcript	0.174621	-2.5177	8.05e-05	down	1.41	1.72	1.7	0.2	0.21	0.31	1.61	0.24
ENSG00000273145	novel transcript	0.435551	-1.19909	0.00289403	down	2.03	1.57	1.87	0.57	0.58	0.89	1.82333	0.68
ENSG00000273149	novel transcript	0.0702191	-3.83199	0.0210682	down	1.64	0	0.91	0	0.08	0	0.85	0.0266667
ENSG00000273199	novel transcript	0.0944468	-3.40435	1.19e-07	down	2.13	2.48	3.22	0.22	0.23	0.17	2.61	0.206667
ENSG00000273297	novel transcript	0.443123	-1.17422	0.00196184	down	1.74	1.25	1.53	0.62	0.46	0.5	1.50667	0.526667
ENSG00000273311	DGCR11	0.464131	-1.1074	0.00174088	down	1.13	1.11	1.22	0.3	0.42	0.65	1.15333	0.456667
ENSG00000273314	novel transcript	0.395782	-1.33722	0.000971076	down	1.27	1.19	1.03	0.39	0.64	0.11	1.16333	0.38
ENSG00000273387	novel transcript	0.402132	-1.31426	0.000158303	down	2.13	1.74	2.31	0.78	0.63	0.69	2.06	0.7
ENSG00000273443	novel transcript	0.399618	-1.32331	2.18e-06	down	3.09	1.81	1.96	0.58	0.89	0.65	2.28667	0.706667
ENSG00000273507	novel transcript	0.049597	-4.3336	0.0115786	down	0.07	0.11	0.1	0	0	0	0.0933333	0
ENSG00000273706	LHX1	0.21611	-2.21016	0.00410488	down	0.25	1.54	0.31	0.04	0.03	0.14	0.7	0.07
ENSG00000273729	novel transcript	0.0335883	-4.8959	0.00169971	down	0.08	0.16	0.05	0	0	0	0.0966667	0
ENSG00000273760	novel transcript	0.0398586	-4.64896	0.00427573	down	0.45	0.72	0.25	0	0	0	0.473333	0
ENSG00000274290	H2BC6	0.287299	-1.79938	0.0115582	down	0.16	0.39	0.41	0.04	0.48	0.08	0.32	0.2
ENSG00000274414	novel transcript	0.197706	-2.33857	1.2e-07	down	0.99	1.04	1.06	0.17	0.12	0.23	1.03	0.173333
ENSG00000274452	U2	0.453238	-1.14166	6.5e-06	down	11.2	13.23	12.23	9.68	3.21	7.52	12.22	6.80333
ENSG00000274461	novel transcript	0.2652	-1.91485	0.00532634	down	0.31	0.35	0.34	0.12	0.13	0	0.333333	0.0833333
ENSG00000274600	RIMBP3B	0.361303	-1.46872	0.00122962	down	0.18	0.32	0.3	0.07	0.08	0.1	0.266667	0.0833333
ENSG00000274966	novel transcript	0.0462195	-4.43535	0.0082406	down	0.93	0.92	1.23	0	0	0	1.02667	0
ENSG00000275322	novel transcript	0.283256	-1.81982	0.012255	down	0.52	0.94	0.85	0.21	0.22	0.12	0.77	0.183333
ENSG00000275450	PTGER4P2-CDK2AP2P2	0.466901	-1.09881	0.00534303	down	0.6	0.52	0.69	0.27	0.18	0.26	0.603333	0.236667
ENSG00000275740	novel transcript	0.238564	-2.06755	5.82e-06	down	1.3	0.5	0.69	0.14	0.08	0.29	0.83	0.17
ENSG00000275763	ZNF516-DT	0.499579	-1.00121	0.00546043	down	1.27	1.16	0.95	0.42	0.37	0.64	1.12667	0.476667
ENSG00000275793	RIMBP3	0.383955	-1.38099	8.68e-05	down	0.45	0.35	0.41	0.13	0.12	0.14	0.403333	0.13
ENSG00000275964	novel transcript	0.277274	-1.85061	0.0109986	down	0.81	0.88	0.55	0.19	0.05	0.28	0.746667	0.173333
ENSG00000276216	novel transcript	0.166985	-2.58221	0.00487781	down	5.62	8.09	3.55	0.44	0.49	1.58	5.75333	0.836667
ENSG00000276231	PIK3R6	0.0278529	-5.16603	0.000496141	down	0.12	0.18	0.1	0	0	0	0.133333	0
ENSG00000276850	novel transcript	0.0402851	-4.63361	0.00447028	down	0.24	0.1	0.14	0	0	0	0.16	0
ENSG00000276851	novel transcript	0.049656	-4.33189	0.0113968	down	0.63	0.63	0.71	0	0	0	0.656667	0
ENSG00000276952	novel transcript	0.334469	-1.58006	0.00203099	down	2.94	3.93	2.33	0.54	0.81	1.27	3.06667	0.873333
ENSG00000277152	novel transcript	0.0433215	-4.52877	0.00674909	down	0.05	0.02	0.05	0	0	0	0.04	0
ENSG00000277247	novel transcript	0.364531	-1.45589	0.0146985	down	4.35	3.9	4.7	1.66	1.98	0.32	4.31667	1.32
ENSG00000277363	SRCIN1	0.489026	-1.03202	1.9e-18	down	3.48	5.55	4.46	1.14	2.06	1.76	4.49667	1.65333
ENSG00000277369	novel transcript	0.0431838	-4.53337	0.00616906	down	0.28	0.47	0.59	0	0	0	0.446667	0
ENSG00000277561	GOLGA8IP	0.324173	-1.62517	5.3e-05	down	1.28	1.68	0.84	0.4	0.29	0.37	1.26667	0.353333
ENSG00000277758	novel transcript	0.498892	-1.0032	7.37e-05	down	0.36	0.35	0.46	0.12	0.19	0.18	0.39	0.163333
ENSG00000277865	GOLGA6L22	0.0139961	-6.15883	3.37e-06	down	0.18	0.22	0.2	0	0	0	0.2	0
ENSG00000277925	Telomerase-vert	0.104103	-3.26391	6.45e-06	down	7.97	9.26	3.88	0.98	0.8	0	7.03667	0.593333
ENSG00000277999	novel transcript	0.0461687	-4.43694	0.00838835	down	0.52	0.86	0.93	0	0	0	0.77	0
ENSG00000278385	novel transcript	0.215307	-2.21553	5.04e-06	down	0.92	1.07	1.61	0.21	0.19	0.25	1.2	0.216667
ENSG00000278887	novel transcript	0.313377	-1.67403	0.0130792	down	1.53	0.8	2.49	0.7	0.93	0	1.60667	0.543333
ENSG00000279019	novel transcript	0.456606	-1.13098	0.00320986	down	0.4	0.76	0.59	0.19	0.25	0.21	0.583333	0.216667
ENSG00000279022	novel transcript	0.0734727	-3.76665	0.0155014	down	2.21	1.35	0.97	0.24	0	0	1.51	0.08
ENSG00000279227	novel transcript	0.396326	-1.33524	0.00693102	down	1.18	0.99	0.75	0.4	0.27	0.3	0.973333	0.323333
ENSG00000279300	novel transcript	0.231602	-2.11028	6.4e-05	down	1.86	2.02	3.2	0.28	0.38	0.75	2.36	0.47
ENSG00000279382	novel transcript	0.483681	-1.04787	4.22e-06	down	4.05	4.91	4.89	1.95	1.98	1.63	4.61667	1.85333
ENSG00000279453	novel transcript	0.48964	-1.03021	0.00426005	down	0.9	0.95	1.1	0.27	0.37	0.58	0.983333	0.406667
ENSG00000279631	novel transcript	0.130647	-2.93626	4.79e-06	down	0.51	0.59	0.64	0.08	0.08	0.02	0.58	0.06
ENSG00000279693	novel transcript	0.0331603	-4.9144	0.000275091	down	0.23	0.19	0.28	0	0	0.02	0.233333	0.00666667
ENSG00000279713	novel transcript	0.165378	-2.59616	0.00446047	down	0.24	0.49	0.31	0.05	0.06	0.03	0.346667	0.0466667
ENSG00000279722	novel transcript	0.325747	-1.61817	0.00391233	down	0.36	0.64	0.52	0.17	0.14	0.1	0.506667	0.136667
ENSG00000279863	novel transcript	0.358196	-1.48118	0.000987983	down	1.29	1.32	0.92	0.31	0.47	0.28	1.17667	0.353333
ENSG00000280077	novel transcript	0.441646	-1.17904	2.65e-06	down	2.72	2.59	2.79	0.81	1.26	0.98	2.7	1.01667
ENSG00000280157	novel transcript	0.311624	-1.68212	0.0175764	down	0.25	0.44	0.33	0.11	0.05	0.11	0.34	0.09
ENSG00000280161	novel transcript	0.299435	-1.73968	0.0177816	down	0.56	1.13	1.48	0.14	0.6	0.07	1.05667	0.27
ENSG00000280186	novel transcript	0.0406097	-4.62203	0.000896223	down	0.28	0.17	0.28	0	0.02	0	0.243333	0.00666667
ENSG00000280219	novel transcript	0.166871	-2.58319	0.0109513	down	0.05	0.08	0.05	0.01	0.01	0.01	0.06	0.01
ENSG00000280417	novel transcript	0.0851309	-3.55417	0.00591875	down	0.27	0.24	0.28	0.05	0	0	0.263333	0.0166667
ENSG00000280560	LINC01374	0.37986	-1.39646	0.000128018	down	1.54	2.23	1.9	0.43	0.58	0.85	1.89	0.62
ENSG00000280639	LINC02204	0.178616	-2.48507	0.000806595	down	0.32	0.33	0.22	0.06	0	0.07	0.29	0.0433333
ENSG00000281655	novel transcript	0.0377182	-4.7286	0.00303678	down	0.44	0.88	0.5	0	0	0	0.606667	0
ENSG00000281883	novel transcript	0.474781	-1.07466	0.00020539	down	1.05	0.7	1.04	0.29	0.44	0.38	0.93	0.37
ENSG00000282851	BISPR	0.302363	-1.72565	0.000862755	down	0.71	1.95	1.43	0.2	0.62	0.47	1.36333	0.43
ENSG00000283033	novel transcript	0.227244	-2.13769	0.000241823	down	0.3	0.39	0.63	0.09	0.12	0.04	0.44	0.0833333
ENSG00000283235	novel transcript	0.144242	-2.79344	5.98e-06	down	1.86	2.27	2.58	0.11	0.46	0.63	2.23667	0.4
ENSG00000283559	novel transcript	0.100458	-3.31534	7.37e-09	down	1.16	2.06	1.19	0.08	0.17	0.02	1.47	0.09
ENSG00000283667	novel transcript	0.188505	-2.40733	0.00240547	down	0.42	0.53	0.62	0.13	0.07	0.04	0.523333	0.08
ENSG00000283959	novel transcript	0.220893	-2.17858	6.59e-06	down	1.21	1.27	0.74	0.1	0.39	0.11	1.07333	0.2
ENSG00000284602	novel transcript	0.209127	-2.25755	0.00599422	down	0.4	0.19	0.42	0.07	0.09	0.03	0.336667	0.0633333
ENSG00000284693	LINC02606	0.258414	-1.95224	0.0178075	down	0.39	0.39	0.39	0.41	0.02	0.02	0.39	0.15
ENSG00000284707	novel transcript	0.370612	-1.43202	7.75e-200	down	59.99	61.39	59.32	16.53	14.94	16.24	60.2333	15.9033
ENSG00000284989	novel transcript	0.446152	-1.16439	2.78e-09	down	5.7	6.41	7.15	2.43	1.62	1.64	6.42	1.89667
ENSG00000285108	novel transcript	0.487051	-1.03786	9.22e-27	down	2.71	2.47	2.63	1.18	0.98	1.03	2.60333	1.06333
ENSG00000285133	novel transcript	0.0238029	-5.39272	8.97e-07	down	1220.31	1309.81	1158.18	16.58	0	64.64	1229.43	27.0733
ENSG00000285159	novel transcript	0.05348	-4.22486	0.000412666	down	0.27	0.36	0.25	0.04	0	0	0.293333	0.0133333
ENSG00000285190	novel transcript	0.20413	-2.29244	0.00854133	down	0.25	0.42	0.26	0.08	0.03	0.06	0.31	0.0566667
ENSG00000285219	HULC	0.3622	-1.46514	0.00130211	down	1.51	1.11	1.13	0.19	0.54	0.53	1.25	0.42
ENSG00000285230	RALY-AS1	0.45747	-1.12825	2.49e-07	down	5.57	2.83	2.86	1.5	0.86	1.67	3.75333	1.34333
ENSG00000285294	LINC00842	0.0617817	-4.01668	0.000827803	down	0.23	0.24	0.25	0	0.02	0.02	0.24	0.0133333
ENSG00000285331	novel transcript	0.420788	-1.24883	0.00114113	down	2.48	1.3	1.2	0.53	0.36	0.99	1.66	0.626667
ENSG00000285517	novel transcript	0.185119	-2.43347	1.06e-193	down	13.06	11.75	13.1	1.44	1.05	1.98	12.6367	1.49
ENSG00000285542	novel transcript	0.39548	-1.33832	0.00141526	down	0.37	0.93	1.13	0.42	0.21	0.17	0.81	0.266667
ENSG00000285584	novel transcript	0.316184	-1.66116	0.0192951	down	1.05	0.26	1.12	0.33	0.1	0.22	0.81	0.216667
ENSG00000285628	novel transcript	0.473035	-1.07998	1.89e-10	down	2.5	2.21	2.38	1	0.8	1	2.36333	0.933333
ENSG00000285825	CCDC15-DT	0.379454	-1.398	1.62e-05	down	1.66	1.51	1.39	0.5	0.39	0.58	1.52	0.49
ENSG00000285872	novel transcript	0.190855	-2.38945	0.000132311	down	0.78	0.61	0.67	0.11	0.15	0.07	0.686667	0.11
ENSG00000285901	novel transcript	0.0383493	-4.70466	0.00382463	down	0.09	0.04	0.13	0	0	0	0.0866667	0
ENSG00000286123	novel transcript	0.39778	-1.32996	0.00288583	down	3.17	2.76	1.41	0.87	0.46	1.07	2.44667	0.8
[truncated: 887 more rows]
