# Supplementary material for: LncGMDS-AS1 promotes the tumorigenesis of colorectal cancer through HuR-STAT3/Wnt axis
Source: Cell Death Dis. 2023 Feb 27;14(2):165. doi: 10.1038/s41419-023-05700-8 (PMC9970971; doi:10.1038/s41419-023-05700-8)
Supplement: Supplementary file 11 — Table S3 [file 41419_2023_5700_MOESM11_ESM.xlsx]

## Sheet: Sheet1
Supplementary Table 3 The RNA-seq expression profile of CRC-related genes affected by GMDS-AS1 knockdown
Gene name	Signal Intensity(TPM)								FC(AS1_sh2/shCtrl)	Log2FC(AS1_sh2/shCtrl)
	shCtrl_1	shCtrl_2	shCtrl_3	AS1sh2_1	AS1sh2_2	AS1sh2_3	shCtrl	AS1_sh2
BAD	21.75	17.16	19.62	68.54	70.22	75.52	19.51	71.4267	4.69897	2.23234
GADD45B	81.48	85.88	83.37	17.29	22.69	20.42	83.5767	20.1333	0.274841	-1.86333
BBC3	32.23	37.59	32.25	67.19	63.5	62.67	34.0233	64.4533	2.20587	1.14135
TGFBR1	7.47	7.05	7.37	2.13	2.2	3.46	7.29667	2.59667	0.354471	-1.49626
MAPK8	62.45	67.63	64.44	17.97	18.08	17.82	64.84	17.9567	0.340513	-1.55422
AREG	2208.45	2187.73	2196.4	936.84	912.84	898.57	2197.53	916.083	0.495793	-1.01219
AKT3	0.87	0.98	0.72	0.41	0.29	0.28	0.856667	0.326667	0.385746	-1.37428
RAC2	79.01	73.76	76.84	30.71	30.63	31.53	76.5367	30.9567	0.47178	-1.08381
EGF	0.18	0.19	0.16	0.07	0.21	0	0.176667	0.0933333	0.16328	-2.61458
PMAIP1	143.76	133.36	133.85	44.71	43.63	43.27	136.99	43.87	0.376519	-1.4092
PIK3R1	3.49	2.65	3.32	1.69	0.94	1.25	3.15333	1.29333	0.438424	-1.1896
TCF7L2	44.84	49.57	49.78	107.35	113.01	110.2	48.0633	110.187	2.59594	1.37626
TGFA	33.6	32.35	35.74	13.5	12.31	11.78	33.8967	12.53	0.469235	-1.09162
AXIN2	3.9	4.37	4.66	1.87	1.77	1.45	4.31	1.69667	0.487681	-1.03599
FOS	51.47	46.33	43	14.33	15.44	14.7	46.9333	14.8233	0.335274	-1.57659
PIK3CD	8.57	6.08	5.03	2.27	2.47	3.55	6.56	2.76333	0.465855	-1.10205
JUN	58.81	60.16	60.3	16.1	14.15	15.71	59.7567	15.32	0.302876	-1.7232
NRAS	28.98	27.62	26.86	10.73	10.68	11.58	27.82	10.9967	0.471155	-1.08573
RALA	26.48	26.18	26.45	18.17	17.1	16.22	26.37	17.1633	0.761966	-0.392201
BAK1	18.09	17.99	18.47	17.01	19.43	19.06	18.1833	18.5	1.21272	0.278245
MAPK9	16.69	15.5	14.71	12.47	13.56	13.86	15.6333	13.2967	0.976848	-0.0337946
PIK3CB	17.24	16.85	15.59	11.81	13.7	12.44	16.56	12.65	0.939014	-0.090781
MLH1	8.41	6.85	7.16	6.05	4.86	4.75	7.47333	5.22	0.737718	-0.438859
ARAF	21.01	22.41	23.49	33.74	31.46	32.38	22.3033	32.5267	1.81016	0.856114
TCF7	12.47	12.18	13.52	10.02	7.77	8.22	12.7233	8.67	0.76311	-0.390038
BAX	116.56	121.29	132.06	174.95	181.61	168.96	123.303	175.173	1.60795	0.685219
BIRC5	76.87	78.96	88.85	63.44	64.41	61.3	81.56	63.05	0.951021	-0.0724512
TGFB2	0.29	0.04	0.15	0.05	0.03	0.04	0.16	0.04	0.433002	-1.20755
MSH2	27.52	26.75	27.5	22.91	24.24	22.63	27.2567	23.26	1.02201	0.0314128
MAPK1	39.44	41.58	41.45	28.47	27.6	32.06	40.8233	29.3767	0.871642	-0.198193
SOS2	5.49	5.77	4.69	3.55	3.29	3.53	5.31667	3.45667	0.73469	-0.444792
MAPK3	40.49	36.92	41.47	40.33	45.47	42.77	39.6267	42.8567	1.26994	0.344762
AXIN1	12.09	13.15	14.03	12.51	12.75	13.75	13.09	13.0033	1.1938	0.255559
AKT2	63.36	62.02	57.35	37.78	36.58	39.71	60.91	38.0233	0.756391	-0.402795
TGFB1	30.91	30.72	31.74	19.81	19.36	20.85	31.1233	20.0067	0.772986	-0.371485
PIK3R2	5.09	5.23	6.49	7.74	4.68	7.43	5.60333	6.61667	1.08541	0.118242
RPS6KB1	47.06	44.98	58.87	71.62	63.46	60.48	50.3033	65.1867	1.47776	0.563412
MAPK10	1.11	1.93	1.99	0.98	0.62	1.08	1.67667	0.893333	0.821334	-0.283959
CCND1	287.07	283.83	297.11	264.31	257.45	283.75	289.337	268.503	1.13292	0.18004
MSH3	1.31	1.3	0.94	0.66	0.7	0.93	1.18333	0.763333	0.679288	-0.557904
APC2	1.03	0.88	1.12	1.08	0.86	1.14	1.01	1.02667	1.19032	0.251352
SOS1	8.04	7.48	8.46	5.97	6.01	6.66	7.99333	6.21333	1.00859	0.0123386
MSH6	16.86	16.58	15.83	17.61	18.13	17.4	16.4233	17.7133	1.30293	0.381763
GADD45A	216.4	224.04	226.7	112.68	106.46	116.02	222.38	111.72	0.595353	-0.748183
PIK3R3	0.85	0.73	0.62	0.66	0.58	0.67	0.733333	0.636667	1.06825	0.0952523
TGFB3	1.25	1.31	1.5	0.92	1.2	0.64	1.35333	0.92	0.789449	-0.341083
PIK3CA	7.88	8.36	7.04	5.19	5.53	6.18	7.76	5.63333	0.850045	-0.234389
POLK	6.71	5.72	6	4.86	6.27	5.85	6.14333	5.66	1.11855	0.161628
CDKN1A	776.86	767.3	772.64	672.77	664.65	686.57	772.267	674.663	1.06841	0.0954678
EREG	207.48	200.37	206.96	94.99	91.17	92.63	204.937	92.93	0.546157	-0.872613
MAP2K2	109.49	102.26	103.18	98.99	99.88	104.83	104.977	101.233	1.10059	0.138271
GADD45G	0.19	0.44	0.63	0.11	0.18	0.2	0.42	0.163333	0.450111	-1.15165
RAF1	42.81	38.37	37.28	35.27	33.53	42.38	39.4867	37.06	1.07309	0.101769
CASP9	7.22	10.13	10.64	5.01	6	5.04	9.33	5.35	0.799188	-0.323394
KRAS	16.92	17.46	17.06	14.76	14.84	15.75	17.1467	15.1167	1.04258	0.0601544
DDB2	48.81	42.24	46.08	76.42	73.61	75.11	45.71	75.0467	1.86744	0.901062
APC	5.42	5.54	6.5	3.7	3.83	4.15	5.82	3.89333	0.758526	-0.398729
RAC1	121.34	120.81	125.19	160.46	156.26	162.44	122.447	159.72	1.617	0.69332
LEF1	0.39	0.04	0.07	0	0	0	0.166667	0	0.0913988	-3.45168
TP53	31.9	29.61	28.47	39.19	35.55	33.51	29.9933	36.0833	1.53701	0.620127
SMAD4	30.26	31.01	24.81	22.13	22.15	22.17	28.6933	22.15	1.02438	0.0347473
AKT1	64.65	62.28	60.3	71.19	67.05	73.41	62.41	70.55	1.33629	0.418237
RALB	53.25	56.97	54.69	35.25	37.71	34.84	54.97	35.9333	0.783163	-0.352615
EGFR	23.96	23	23.96	11.16	11.24	12.07	23.64	11.49	0.617189	-0.696217
TCF7L1	4.71	5.09	5.48	5.68	6.58	5.25	5.09333	5.83667	1.35928	0.442844
BCL2L11	6.49	7.64	6.38	8.17	8.04	8.71	6.83667	8.30667	1.51294	0.597358
APPL1	10.6	9.92	10.07	10.34	9.09	10.14	10.1967	9.85667	1.01815	0.0259506
BRAF	11.05	11.83	11.15	8.03	8.84	8.11	11.3433	8.32667	0.95925	-0.0600206
RALGDS	28.06	25.44	23.59	28.01	29.65	30	25.6967	29.22	1.23696	0.306802
TGFBR2	15.93	15.65	14.78	19.86	19.79	20.92	15.4533	20.19	1.56415	0.64538
CASP3	8.18	6.38	5.76	7.1	5.77	7.86	6.77333	6.91	1.28934	0.366636
SMAD3	75.81	78.28	75.23	49.56	48.44	50.87	76.44	49.6233	0.832809	-0.263943
CTNNB1	180.75	183.96	183.34	130.68	130.26	137.95	182.683	132.963	0.868353	-0.203646
MAP2K1	37.8	37.57	35.97	33.46	35.58	36.12	37.1133	35.0533	1.12604	0.171263
RAC3	119.2	123.55	120.39	170.12	165.69	170.07	121.047	168.627	1.61808	0.694285
CYCS	88.81	91.38	69.72	128.69	118.58	126.99	83.3033	124.753	1.77039	0.824067
HRAS	45.34	45.29	47.4	47.11	51.08	49.56	46.01	49.25	1.27242	0.34757
SMAD2	50.75	45.8	45.34	37.02	36.89	38.69	47.2967	37.5333	0.979025	-0.0305818
RPS6KB2	31.89	30.2	31.2	46.06	46.78	48.27	31.0967	47.0367	1.92081	0.941716
GRB2	86.27	86.41	85.47	82.59	79.81	80.95	86.05	81.1167	1.14898	0.200354
MTOR	24.49	24.04	23.88	24.87	27.75	27.03	24.1367	26.55	1.23762	0.307574
GMDS	13.91	22.1	19.59	8.25	8.12	9.58	18.5333	8.65	0.554888	-0.849731
YAP1	52.25	55.92	51.23	9.07	9.58	11.1	53.1333	9.91667	0.221777	-2.17282
MCL1	141.54	148.35	144.21	93.23	89.99	95.66	144.7	92.96	0.829786	-0.269188
STAT3	37.53	41.32	36.43	19.34	17.5	18.14	38.4267	18.3267	0.563928	-0.826418
BCL2	0.93	1.03	1.18	0.22	0.26	0.18	1.04667	0.22	0.245063	-2.02878
GMDS-DT	1.66	2.21	1.34	0.88	0.91	0.79	1.73667	0.86	0.727079	-0.459816
