# Supplementary material for: LncGMDS-AS1 promotes the tumorigenesis of colorectal cancer through HuR-STAT3/Wnt axis
Source: Cell Death Dis. 2023 Feb 27;14(2):165. doi: 10.1038/s41419-023-05700-8 (PMC9970971; doi:10.1038/s41419-023-05700-8)
Supplement: Supplementary file 12 — Table S4 [file 41419_2023_5700_MOESM12_ESM.xlsx]

## Sheet: Sheet1
Supplementary Table 4 Possible GMDS-AS1-interacting proteins list identified by Mass Spectrometry
Group Description	Protein Group ID	# Proteins	# Unique Peptides	# Peptides	# PSMs
Myosin-9 OS=Homo sapiens GN=MYH9 PE=1 SV=4	486	22	53	60	114
Ribosome-binding protein 1 OS=Homo sapiens GN=RRBP1 PE=1 SV=4	296	19	17	17	25
Heterogeneous nuclear ribonucleoprotein K transcript variant OS=Homo sapiens GN=HNRPK PE=2 SV=1	189	10	16	16	38
Polyadenylate-binding protein 1 OS=Homo sapiens GN=PABPC1 PE=1 SV=2	660	29	15	21	36
ADP-ribosylation factor-like protein 6-interacting protein 4 OS=Homo sapiens GN=ARL6IP4 PE=1 SV=2	294	10	10	10	17
Proliferation-associated 2G4, 38kDa, isoform CRA_a OS=Homo sapiens GN=PA2G4 PE=4 SV=1	532	8	10	10	14
Kinesin-like protein OS=Homo sapiens GN=HEL-S-61 PE=2 SV=1	103	32	10	10	11
RPL21 protein OS=Homo sapiens GN=RPL21 PE=2 SV=1	455	4	9	9	23
Ribosomal protein L10 isoform A (Fragment) OS=Homo sapiens GN=RPL10 PE=2 SV=1	668	12	9	9	18
Elongation factor 1-alpha 1 OS=Homo sapiens GN=EEF1A1 PE=1 SV=1	344	37	8	15	32
40S ribosomal protein S18 OS=Homo sapiens GN=RPS18 PE=1 SV=3	211	3	8	9	12
Annexin OS=Homo sapiens GN=ANXA2 PE=3 SV=1	374	26	8	8	18
ELAV-like protein 1 OS=Homo sapiens GN=ELAVL1 PE=1 SV=2	728	2	7	7	17
ATP-dependent RNA helicase DDX3X OS=Homo sapiens GN=DDX3X PE=1 SV=1	744	17	7	7	14
A-kinase anchor protein 12 OS=Homo sapiens GN=AKAP12 PE=1 SV=4	41	2	7	7	10
Peroxiredoxin-1 OS=Homo sapiens GN=PRDX1 PE=1 SV=1	538	6	6	7	18
60S ribosomal protein L12 OS=Homo sapiens GN=RPL12 PE=1 SV=1	42	4	6	6	10
Arginine and glutamate-rich protein 1 OS=Homo sapiens GN=ARGLU1 PE=1 SV=1	352	3	6	6	10
Acetyl-CoA carboxylase 1 OS=Homo sapiens GN=ACACA PE=1 SV=2	340	11	6	6	7
Moesin OS=Homo sapiens GN=MSN PE=1 SV=3	314	9	5	11	30
Far upstream element-binding protein 1 OS=Homo sapiens GN=FUBP1 PE=1 SV=1	735	10	5	8	13
Endoplasmin OS=Homo sapiens GN=HSP90B1 PE=1 SV=1	39	8	5	6	7
cDNA FLJ78483, highly similar to Homo sapiens elongation factor Tu GTP binding domain containing 2 (EFTUD2), mRNA OS=Homo sapiens PE=2 SV=1	188	9	5	5	9
Epididymis secretory protein Li 85 OS=Homo sapiens GN=PCBP1 PE=2 SV=1	377	15	5	5	9
ARP3 actin-related protein 3 homolog (Yeast), isoform CRA_a OS=Homo sapiens GN=ACTR3 PE=3 SV=1	615	6	5	5	8
Small nuclear ribonucleoprotein-associated proteins B and B' OS=Homo sapiens GN=SNRPB PE=1 SV=3	540	13	5	5	7
Polyadenylate-binding protein OS=Homo sapiens GN=PABPC4 PE=2 SV=1	147	14	4	10	18
DnaJ homolog subfamily A member 1 OS=Homo sapiens GN=DNAJA1 PE=1 SV=2	485	3	4	4	10
Serine/arginine repetitive matrix 1 isoform 2 (Fragment) OS=Homo sapiens GN=SRRM1 PE=2 SV=1	127	8	4	4	10
Cysteine and glycine-rich protein 2, isoform CRA_a OS=Homo sapiens GN=CSRP2 PE=4 SV=1	746	3	4	4	9
Sideroflexin-1 OS=Homo sapiens GN=SFXN1 PE=1 SV=4	502	9	4	4	8
Epididymis luminal protein 75 OS=Homo sapiens GN=HEL-75 PE=2 SV=1	74	3	4	4	8
CDW11/WDR57 OS=Homo sapiens GN=WDR57 PE=2 SV=1	68	2	4	4	8
NF-kappa-B-activating protein OS=Homo sapiens GN=NKAP PE=1 SV=1	699	4	4	4	7
Non-histone chromosomal protein HMG-14 OS=Homo sapiens GN=HMGN1 PE=1 SV=1	494	10	4	4	7
Calpastatin isoform a variant (Fragment) OS=Homo sapiens PE=2 SV=1	337	36	4	4	7
cDNA FLJ78127, highly similar to Homo sapiens SFRS protein kinase 1 (SRPK1), mRNA OS=Homo sapiens PE=2 SV=1	148	6	4	4	6
40S ribosomal protein S12 OS=Homo sapiens GN=RPS12 PE=1 SV=3	612	1	4	4	6
Activated RNA polymerase II transcription cofactor 4 variant (Fragment) OS=Homo sapiens PE=2 SV=1	137	4	4	4	5
Protein PRRC2C OS=Homo sapiens GN=PRRC2C PE=1 SV=4	284	6	4	4	5
T-complex protein 1 subunit gamma (Fragment) OS=Homo sapiens PE=2 SV=1	27	10	4	4	5
Ubiquitin carboxyl-terminal hydrolase 10 OS=Homo sapiens GN=USP10 PE=1 SV=2	313	6	4	4	5
T-complex protein 1 subunit theta OS=Homo sapiens GN=CCT8 PE=1 SV=4	327	4	4	4	4
Plasminogen activator inhibitor 1 RNA-binding protein OS=Homo sapiens GN=SERBP1 PE=1 SV=2	274	2	3	17	33
Serine/arginine-rich-splicing factor 1 OS=Homo sapiens GN=SRSF1 PE=1 SV=1	369	8	3	4	5
Transformer-2 protein homolog alpha OS=Homo sapiens GN=TRA2A PE=1 SV=1	190	1	3	3	5
40S ribosomal protein S16 OS=Homo sapiens GN=RPS16 PE=1 SV=2	723	7	3	3	5
Prohibitin-2 OS=Homo sapiens GN=PHB2 PE=1 SV=2	267	5	3	3	5
Peptidyl-prolyl cis-trans isomerase OS=Homo sapiens PE=2 SV=1	459	7	3	3	4
RNA-binding protein 39 OS=Homo sapiens GN=RBM39 PE=1 SV=2	504	17	3	3	4
CLE7 OS=Homo sapiens GN=C14orf166 PE=2 SV=1	84	5	3	3	4
cDNA FLJ43948 fis, clone TESTI4014924, highly similar to Homo sapiens cytoplasmic FMR1 interacting protein 1 (CYFIP1), transcript variant 1, mRNA OS=Homo sapiens PE=2 SV=1	457	14	3	3	4
DNA (cytosine-5)-methyltransferase OS=Homo sapiens GN=DNMT1 PE=3 SV=1	567	8	3	3	4
SWI/SNF complex subunit SMARCC2 OS=Homo sapiens GN=SMARCC2 PE=1 SV=1	158	4	3	3	3
cDNA FLJ75071, highly similar to Homo sapiens pinin, desmosome associated protein (PNN), mRNA OS=Homo sapiens PE=2 SV=1	234	4	3	3	3
Transcription elongation factor A protein 1 OS=Homo sapiens GN=TCEA1 PE=1 SV=2	656	6	3	3	3
Phosphoribosylaminoimidazole carboxylase, phosphoribosylaminoimidazole succinocarboxamide synthetase, isoform CRA_c OS=Homo sapiens GN=PAICS PE=3 SV=1	310	4	3	3	3
Heat shock 105kDa/110kDa protein 1, isoform CRA_c OS=Homo sapiens GN=HSPH1 PE=3 SV=1	613	8	3	3	3
cDNA, FLJ96580, highly similar to Homo sapiens hepatoma-derived growth factor (high-mobility group protein 1-like) (HDGF), mRNA OS=Homo sapiens PE=2 SV=1	243	4	3	3	3
Small nuclear ribonucleoprotein Sm D3 OS=Homo sapiens GN=SNRPD3 PE=1 SV=1	101	1	3	3	3
Nucleoprotein TPR OS=Homo sapiens GN=TPR PE=1 SV=3	684	4	3	3	3
RNA-binding protein Raly OS=Homo sapiens GN=RALY PE=1 SV=1	640	11	2	12	24
PDZ and LIM domain 5, isoform CRA_c OS=Homo sapiens GN=PDLIM5 PE=4 SV=1	222	9	2	6	11
60S ribosomal protein L22-like 1 (Fragment) OS=Homo sapiens GN=RPL22L1 PE=1 SV=1	483	3	2	3	7
Ribosomal protein L38, isoform CRA_a OS=Homo sapiens GN=RPL38 PE=3 SV=1	411	3	2	2	7
Thymidine kinase OS=Homo sapiens GN=TK1 PE=3 SV=1	745	5	2	2	6
High mobility group protein B3 OS=Homo sapiens GN=HMGB3 PE=1 SV=4	67	4	2	2	6
Galectin-1 OS=Homo sapiens GN=LGALS1 PE=1 SV=2	88	1	2	2	6
Regulator of chromosome condensation 1 isoform 2 (Fragment) OS=Homo sapiens GN=RCC1 PE=2 SV=1	367	8	2	2	5
Interferon-induced, double-stranded RNA-activated protein kinase OS=Homo sapiens GN=EIF2AK2 PE=1 SV=2	673	7	2	2	4
cDNA FLJ76789, highly similar to Homo sapiens methionine-tRNA synthetase (MARS), mRNA OS=Homo sapiens PE=2 SV=1	489	5	2	2	4
PHD finger protein 5A, isoform CRA_a OS=Homo sapiens GN=PHF5A PE=4 SV=1	134	1	2	2	4
ATP-dependent RNA helicase DDX19B OS=Homo sapiens GN=DDX19B PE=1 SV=1	565	13	2	2	4
Serine/threonine-protein phosphatase PP1-alpha catalytic subunit OS=Homo sapiens GN=PPP1CA PE=1 SV=1	250	2	2	2	3
cDNA, FLJ96718, highly similar to Homo sapiens splicing factor, arginine/serine-rich 10 (transformer 2 homolog, Drosophila) (SFRS10), mRNA OS=Homo sapiens PE=2 SV=1	605	7	2	2	3
ATP synthase subunit g, mitochondrial OS=Homo sapiens GN=ATP5L PE=1 SV=3	44	2	2	2	3
Proteasome 26S non-ATPase subunit 2 variant (Fragment) OS=Homo sapiens PE=2 SV=1	604	4	2	2	3
mRNA cap guanine-N7 methyltransferase OS=Homo sapiens PE=2 SV=1	523	6	2	2	3
Poly(U)-binding-splicing factor PUF60 OS=Homo sapiens GN=PUF60 PE=1 SV=1	631	12	2	2	3
Histone H4 OS=Homo sapiens GN=HIST1H4J PE=2 SV=1	435	2	2	2	3
DAZ associated protein 1 isoform 1 (Fragment) OS=Homo sapiens GN=DAZAP1 PE=2 SV=1	240	6	2	2	3
Dopamine receptor interacting protein 4 OS=Homo sapiens GN=DRIP4 PE=2 SV=1	65	4	2	2	3
Fragile X mental retardation autosomal homolog variant p2K OS=Homo sapiens GN=FXR1 PE=2 SV=1	691	22	2	2	3
FEN1 protein OS=Homo sapiens GN=FEN1 PE=2 SV=1	627	3	2	2	3
Autoantigen La (Fragment) OS=Homo sapiens GN=SSB PE=2 SV=1	518	7	2	2	3
Leucine-rich repeat-containing protein 59 OS=Homo sapiens GN=LRRC59 PE=1 SV=1	217	1	2	2	3
Tight junction protein 1 (Zona occludens 1), isoform CRA_a OS=Homo sapiens GN=TJP1 PE=1 SV=1	193	7	2	2	3
Density-regulated protein OS=Homo sapiens GN=DENR PE=3 SV=1	174	2	2	2	2
40S ribosomal protein S15 OS=Homo sapiens GN=RPS15 PE=1 SV=1	682	7	2	2	2
Profilin (Fragment) OS=Homo sapiens GN=PFN2 PE=3 SV=1	583	8	2	2	2
U2 snRNP-associated SURP motif-containing protein OS=Homo sapiens GN=U2SURP PE=1 SV=2	655	8	2	2	2
Actin-related protein 2/3 complex subunit 4 OS=Homo sapiens GN=ARPC4 PE=1 SV=3	140	7	2	2	2
Serine/threonine-protein phosphatase PGAM5, mitochondrial OS=Homo sapiens GN=PGAM5 PE=1 SV=2	606	1	2	2	2
Ribosomal RNA processing protein 1 homolog B OS=Homo sapiens GN=RRP1B PE=1 SV=3	521	2	2	2	2
cDNA, FLJ94025, highly similar to Homo sapiens tripartite motif-containing 28 (TRIM28), mRNA OS=Homo sapiens PE=2 SV=1	129	3	2	2	2
Cisplatin resistance-associated overexpressed protein, isoform CRA_b OS=Homo sapiens GN=LUC7L3 PE=1 SV=1	526	8	2	2	2
Protein disulfide-isomerase A4 OS=Homo sapiens GN=PDIA4 PE=1 SV=2	66	1	2	2	2
Coatomer subunit alpha OS=Homo sapiens GN=COPA PE=1 SV=2	642	1	2	2	2
Spectrin beta chain, non-erythrocytic 1 OS=Homo sapiens GN=SPTBN1 PE=1 SV=1	636	5	2	2	2
T-complex protein 1 subunit alpha OS=Homo sapiens GN=TCP1 PE=1 SV=1	204	3	2	2	2
Succinyl-CoA ligase [ADP/GDP-forming] subunit alpha, mitochondrial OS=Homo sapiens GN=SUCLG1 PE=1 SV=4	5	5	2	2	2
cDNA FLJ75422, highly similar to Homo sapiens capping protein (actin filament) muscle Z-line, alpha 1, mRNA OS=Homo sapiens PE=2 SV=1	458	7	2	2	2
Coatomer subunit gamma-1 OS=Homo sapiens GN=COPG1 PE=1 SV=1	253	3	2	2	2
Cleavage and polyadenylation specificity factor subunit 4 OS=Homo sapiens GN=CPSF4 PE=1 SV=1	385	6	2	2	2
Eukaryotic translation elongation factor 1 epsilon-1 OS=Homo sapiens GN=EEF1E1 PE=1 SV=1	232	4	2	2	2
28S ribosomal protein S14, mitochondrial OS=Homo sapiens GN=MRPS14 PE=1 SV=1	311	2	2	2	2
Plectin OS=Homo sapiens GN=PLEC PE=1 SV=3	236	2	2	2	2
cDNA FLJ12172 fis, clone MAMMA1000684, highly similar to Opioid growth factor receptor OS=Homo sapiens PE=2 SV=1	10	6	2	2	2
Brain-specific angiogenesis inhibitor 1-associated protein 2-like protein 1 OS=Homo sapiens GN=BAIAP2L1 PE=1 SV=2	320	1	2	2	2
