# Supplementary material for: LncGMDS-AS1 promotes the tumorigenesis of colorectal cancer through HuR-STAT3/Wnt axis
Source: Cell Death Dis. 2023 Feb 27;14(2):165. doi: 10.1038/s41419-023-05700-8 (PMC9970971; doi:10.1038/s41419-023-05700-8)
Supplement: Supplementary file 13 — Table S5 [file 41419_2023_5700_MOESM13_ESM.xlsx]

## Sheet: Sheet1
Supplementary table 5 Primers and shRNAs used in this study
Name	Sequence	Description
H-GAPDH-F	CCAGAACATCATCCCTGCCT	qPCR primer
H-GAPDH-R	CCTGCTTCACCACCTTCTTG	qPCR primer
H-IL-6-F	ACTCACCTCTTCAGAACGAATTG	qPCR primer
H-IL-6-R	CCATCTTTGGAAGGTTCAGGTTG	qPCR primer
H-GMDS-AS1-F	CCACTGCAAGACCAGAGTGA	qPCR primer
H-GMDS-AS1-R	ATCTGGAGAAGCCCCTCAAT	qPCR primer
H-CD133-F	GCGTGATTTCCCAGAAGATA	qPCR primer
H-CD133-R	CCCCAGGACACAGCATAGAA	qPCR primer
H-CD44-F	CACGTGGAATACACCTGCAA	qPCR primer
H-CD44-R	GACAAGTTTTGGTGGCACG	qPCR primer
H-Nanog-F	AAGGTCCCGGTCAAGAAACAG	qPCR primer
H-Nanog-R	CTTCTGCGTCACACCATTGC	qPCR primer
H-LGR5-F	CCTGCTTGACTTTGAGGAAGACC	qPCR primer
H-LGR5-R	CCAGCCATCAAGCAGGTGTTCA	qPCR primer
H-ALDH1-F	TACTCACCGATTTGAAGATT	qPCR primer
H-ALDH1-R	TTGTCAACATCCTCCTTATC	qPCR primer
H-VEGF-F	ATTATGCGGATCAAACCT	qPCR primer
H-VEGF-R	TTCTTGTCTTGCTCTATCTT	qPCR primer
H beta-actin-F	CTGGAACGGTGAAGGTGACA	qPCR primer
H beta-actin-R	AAGGGACTTCCTGTAACAATGCA	qPCR primer
H-HuR-F	CTCTCGCAGCTGTACCACTC	qPCR primer
H-HuR-R	CACGTTGACGCCAGAGAG	qPCR primer
H-SRSF1-F	GTTGTCTCTGGACTGCCTCC	qPCR primer
H-SRSF1-R	GTAACTGCGACTCCTGCTGT	qPCR primer
H-18S-F	AACCCGTTGAACCCCATT	qPCR primer
H-18S-R	CCATCCAATCGGTAGTAGCG	qPCR primer
H-BCL2-F	GGTGGGGTCATGTGTGTGG	qPCR primer
H-BCL2-R	CGGTTCAGGTACTCAGTCATCC	qPCR primer
H-BCL2L1-F	CCTTTTTCTCCTTCGGCGGGGC	qPCR primer
H-BCL2L2-R	GCCCTTTCGGCTCTCGGCTG	qPCR primer
H-STAT3-F	AGAGATTGACCAGCAGTA	qPCR primer
H-STAT3-R	CTTGATTCTTCGTAGATTGTG	qPCR primer
preSTAT3-1F	AAGTATTGTCGGCCAGAGAGC	qPCR primer
preSTAT3-1R	CCCAGGTTATTCAGGCATTTGC	qPCR primer
preSTAT3-2F	ATGCTGGAGGAGAGAATCGTG	qPCR primer
preSTAT3-2R	AGATGAGGGAAAGGGACAAGG	qPCR primer
H-MCL1-F	CATTCCTGATGCCACCTTCT	qPCR primer
H-MCL1-R	TCGTAAGGACAAAACGGGAC	qPCR primer
H-CCND1-F	GGCGGATTGGAAATGAACTT	qPCR primer
H-CCND1-R	TCCTCTCCAAAATGCCAGAG	qPCR primer
H-BIRC5-F	AAGAACTGGCCCTTCTTGGA	qPCR primer
H-BIRC5-R	CAACCGGACGAATGCTTTT	qPCR primer
hMMP9-F	ATAAGGACGACGTGAATGGC	qPCR primer
hMMP9-R	GGTGTGGTGGTGGTTGGA	qPCR primer
hMMP2-F	ATGACAGCTGCACCACTGAG	qPCR primer
hMMP2-R	AGTTCCCACCAACAGTGGAC	qPCR primer
H-cMyc-F	CACACATCAGCACAACTACGCA	qPCR primer
H-cMyc-R	TTGACCCTCTTGGCAGCAG	qPCR primer
H-CD166 F	ACTTGACGTACCTCAGAATCTCA	qPCR primer
H-CD166 R	CATCGTCGTACTGCACACTTT	qPCR primer
H-CDH1 F	TGGAGGAATTCTTGCTTTGC	qPCR primer
H-CDH1 R	CGCTCTCCTCCGAAGAAAC	qPCR primer
H-CDH2 1F	ATTGGACCATCACTCGGCTTA	qPCR primer
H-CDH2 1R	CACACTGGCAAACCTTCACA	qPCR primer
H-VIM 2F	GGACCAGCTAACCAACGACA	qPCR primer
H-VIM 2R	AAGGTCAAGACGTGCCAGAG	qPCR primer
ELAVL1-shRNA-1-F	CCGGGCAGCATTGGTGAAGTTGAATCTCGAGATTCAACTTCACCAATGCTGCTTTTTG	shRNA sequence
ELAVL1-shRNA-1-R	AATTCAAAAAGCAGCATTGGTGAAGTTGAATCTCGAGATTCAACTTCACCAATGCTGC	shRNA sequence
ELAVL1-shRNA-2-F	CCGGCCCATCACAGTGAAGTTTGCACTCGAGTGCAAACTTCACTGTGATGGGTTTTTG	shRNA sequence
ELAVL1-shRNA-2-R	AATTCAAAAACCCATCACAGTGAAGTTTGCACTCGAGTGCAAACTTCACTGTGATGGG	shRNA sequence
ShCtrl shRNA-F	CCGGCCTAAGGTTAAGTCGCCCTCGCTCGAGCGAGGGCGACTTAACCTTAGGTTTTTG	shRNA sequence
ShCtrl shRNA-R	AATTCAAAAACCTAAGGTTAAGTCGCCCTCGCTCGAGCGAGGGCGACTTAACCTTAGG	shRNA sequence
GMDS-AS1-shRNA-1-F	CCGGTAGGGCTAAATACTCTGCTGTCTCGAGACAGCAGAGTATTTAGCCCTATTTTTG	shRNA sequence
GMDS-AS1-shRNA-1-R	AATTCAAAAATAGGGCTAAATACTCTGCTGTCTCGAGACAGCAGAGTATTTAGCCCTA	shRNA sequence
GMDS-AS1-shRNA-2-F	CCGGAAGACCACAGATAGATGGTAACTCGAGTTACCATCTATCTGTGGTCTTTTTTTG	shRNA sequence
GMDS-AS1-shRNA-2-R	AATTCAAAAAAAGACCACAGATAGATGGTAACTCGAGTTACCATCTATCTGTGGTCTT	shRNA sequence
GMDS-AS1-F	AATGAATTCGGGCCTGCCGCCGCCACCGCCTCA	clone primer
GMDS-AS1-R	GGGGGATCCAGCTTTTCGTAAGATTTTATTCAAATC	clone primer
HuR-F	GCCGAATTCATGTCTAATGGTTATGAAGAC	clone primer
HuR-R	GGGTATCCATTATTTGTGGGACTTGTT	clone primer
HuR RRM1 F	atgacaaggtaccaggatccATGTCTAATGGTTATGAAGACCACA	clone primer
HuR RRM2 R	gctggatatctgcagaattcTTAGGGGTTGGCTGCAAACTTCA	clone primer
HuR HNS R	gctggatatctgcagaattcTTACCAGCCGGAGGAGGC	clone primer
HuR RRM2 F	atgacaaggtaccaggatccGAGGTGATCAAAGACGCCAACT	clone primer
HUR HNS F	atgacaaggtaccaggatccAACCAGAACAAAAACGTGGCACT	clone primer
HuR RRM3 R	gctggatatctgcagaattcTTATTTGTGGGACTTGTTGGTTTTG	clone primer
BTRC F	acaagcttggtaccggatccATGGACCCGGCCGAGG	clone primer
BTRC R	agtctagagatatcgaattcTTATCTGGAGATGTAGGTGTATGTT	clone primer
