# Supplementary material for: LncGMDS-AS1 promotes the tumorigenesis of colorectal cancer through HuR-STAT3/Wnt axis
Source: Cell Death Dis. 2023 Feb 27;14(2):165. doi: 10.1038/s41419-023-05700-8 (PMC9970971; doi:10.1038/s41419-023-05700-8)
Supplement: Supplementary file 14 — Table S6 [file 41419_2023_5700_MOESM14_ESM.xlsx]

## Sheet: Sheet1
Supplementary Table 6.Relationships between GMDS-AS1 expression and clinicopathologic factors of the patients with CRC.
Parameter	No. of patients	GMDS-AS1(High, no. of cases)	GMDS-AS1(Low, no. of cases)	P-value
Sex				>0.99
Female	20	14	6
male	30	21	9
Age (yr)				>0.99
≤60	16	11	5
>60	34	24	10
Tumor Stage				0.01
I	10	5	5
II	15	12	3
III	10	4	6
IV	15	14	1
Metastasis				0.02
Yes	15	14	1
No	30	17	13
NA	5	4	1
Tumor Size (cm)				0.76
≤5	28	19	9
>5	22	16	6
Tumor differentiation				0.3
Low	13	9	4
median	36	26	10
High	1	0	1
Ki67				0.51
60%-	16	10	6
60%+	30	22	8
NA	4	3	1
Note: High, Log2Foldchange(T/N) ≥ 1; Low, Log2Foldchange (T/N) < 1；NA: not available
Two-sided Fisher's exact test were used to compare categorical variables.
